# Supplementary material for: 1H-Pyrazol-2-ium hydrogen oxalate
Source: Acta Crystallogr Sect E Struct Rep Online. 2012 May 26;68(Pt 6):o1911. doi: 10.1107/S1600536812023136 (PMC3379467; doi:10.1107/S1600536812023136)
Supplement: Supplementary file 1 [file e-68-o1911-sup1.cif]

##############################################################################
#                                                                            #
# This CIF contains the data in a paper accepted for publication in          #
# Acta Crystallographica Section E. It conforms to the requirements of       #
# Notes for Authors for Acta Crystallographica Section E, and has been       #
# peer reviewed under the auspices of the IUCr Commission on Journals.       #
#                                                                            #
# Full details of the Crystallographic Information File format               #
# are given in the paper "The Crystallographic Information File (CIF):       #
# a New Standard Archive File for Crystallography" by S. R. Hall, F. H.      #
# Allen and I. D. Brown [Acta Cryst. (1991), A47, 655-685].                  #
#                                                                            #
# The current version of the core CIF dictionary is obtainable from          #
# ftp://ftp.iucr.org/pub/cif_core.dic.                                       #
#                                                                            #
# Software is freely available for graphical display of the structure(s)     #
# in this CIF. For information consult the CIF software page                 #
# http://www.iucr.org/resources/cif/software.                                #
#                                                                            #
# This file may be used for bona fide research purposes within the           #
# scientific community so long as proper attribution is given to the journal # 
# article from which it was obtained.                                        #
#                                                                            #
##############################################################################
data_I
_audit_creation_method     SHELXL-97
_chemical_name_systematic
;
1<i>H</i>-Pyrazol-2-ium hydrogen oxalate
;
_chemical_name_common     'pyrazolium hydrogen oxalate '
_chemical_formula_moiety     'C3 H5 N2 +, C2 H O4 -'
_chemical_formula_sum     'C5 H6 N2 O4'
_chemical_formula_iupac     'C3 H5 N2 +, C2 H O4 -'
_chemical_formula_weight     158.12
_chemical_melting_point     ?
_symmetry_cell_setting     triclinic
_symmetry_space_group_name_H-M     'P -1'
_symmetry_space_group_name_Hall     '-P 1'
loop_
    _symmetry_equiv_pos_as_xyz
    'x, y, z'
    '-x, -y, -z'
_cell_length_a     3.7286(7)
_cell_length_b     9.836(2)
_cell_length_c     10.487(2)
_cell_angle_alpha     117.35(3)
_cell_angle_beta     97.01(3)
_cell_angle_gamma     93.65(3)
_cell_volume     335.92(14)
_cell_formula_units_Z     2
_cell_measurement_reflns_used     1527
_cell_measurement_theta_min     2.35
_cell_measurement_theta_max     27.488
_cell_measurement_temperature     293(2)
_exptl_crystal_description     sheet
_exptl_crystal_colour     colourless
_exptl_crystal_size_max     0.26
_exptl_crystal_size_mid     0.22
_exptl_crystal_size_min     0.14
_exptl_crystal_density_diffrn     1.563
_exptl_crystal_density_meas     ?
_exptl_crystal_density_method     'not measured'
_exptl_crystal_F_000     164
_exptl_absorpt_coefficient_mu     0.137
_exptl_absorpt_correction_type     multi-scan
_exptl_absorpt_process_details     '(CrystalClear; Rigaku, 2005)'
_exptl_absorpt_correction_T_min     0.965
_exptl_absorpt_correction_T_max     0.993
_exptl_special_details
;
;
_diffrn_ambient_temperature     293(2)
_diffrn_radiation_type     MoK\a
_diffrn_radiation_wavelength     0.71073
_diffrn_radiation_source     'fine-focus sealed tube'
_diffrn_radiation_monochromator     graphite
_diffrn_measurement_device_type     'Rigaku SCXmini CCD'
_diffrn_measurement_method     'CCD_Profile_fitting'
_diffrn_detector_area_resol_mean     ?
_diffrn_reflns_number     3484
_diffrn_reflns_av_R_equivalents     0.0631
_diffrn_reflns_av_sigmaI/netI     0.0974
_diffrn_reflns_theta_min     3.92
_diffrn_reflns_theta_max     27.47
_diffrn_reflns_theta_full     27.47
_diffrn_measured_fraction_theta_max     0.995
_diffrn_measured_fraction_theta_full     0.995
_diffrn_reflns_limit_h_min     -4
_diffrn_reflns_limit_h_max     4
_diffrn_reflns_limit_k_min     -12
_diffrn_reflns_limit_k_max     12
_diffrn_reflns_limit_l_min     -13
_diffrn_reflns_limit_l_max     13
_diffrn_standards_number     0
_diffrn_standards_interval_count     .
_diffrn_standards_interval_time     .
_diffrn_standards_decay_%     ?
_refine_special_details
;
Refinement of <i>F</i>^2^ against ALL reflections. The weighted <i>R</i>-factor
<i>wR</i> and goodness of fit <i>S</i> are based on <i>F</i>^2^, conventional
<i>R</i>-factors <i>R</i> are based on <i>F</i>, with <i>F</i> set to zero for
negative <i>F</i>^2^. The threshold expression of <i>F</i>^2^ >
\s(<i>F</i>^2^) is used only for calculating <i>R</i>-factors(gt) <i>etc</i>.
and is not relevant to the choice of reflections for refinement.
<i>R</i>-factors based on <i>F</i>^2^ are statistically about twice as large
as those based on <i>F</i>, and <i>R</i>- factors based on ALL data will be
even larger.
;
_reflns_number_total     1527
_reflns_number_gt     702
_reflns_threshold_expression     I>2\s(I)
_refine_ls_structure_factor_coef     Fsqd
_refine_ls_matrix_type     full
_refine_ls_R_factor_all     0.1908
_refine_ls_R_factor_gt     0.0952
_refine_ls_wR_factor_gt     0.2402
_refine_ls_wR_factor_ref     0.2852
_refine_ls_goodness_of_fit_ref     1.070
_refine_ls_restrained_S_all     1.070
_refine_ls_number_reflns     1527
_refine_ls_number_parameters     101
_refine_ls_number_restraints     0
_refine_ls_hydrogen_treatment     constr
_refine_ls_weighting_scheme     calc
_refine_ls_weighting_details
         'calc w=1/[\s^2^(Fo^2^)+(0.1349P)^2^+0.0952P] where P=(Fo^2^+2Fc^2^)/3'
_atom_sites_solution_hydrogens     geom
_atom_sites_solution_primary     direct
_atom_sites_solution_secondary     difmap
_refine_ls_shift/su_max     0.000
_refine_ls_shift/su_mean     0.000
_refine_diff_density_max     0.479
_refine_diff_density_min     -0.293
_refine_ls_extinction_method     none
_refine_ls_extinction_coef     0
loop_
    _atom_type_symbol
    _atom_type_description
    _atom_type_scat_dispersion_real
    _atom_type_scat_dispersion_imag
    _atom_type_scat_source
    'C' 'C' 0.0033 0.0016
                         'International Tables Vol C Tables 4.2.6.8 and 6.1.1.4'
    'H' 'H' 0.0000 0.0000
                         'International Tables Vol C Tables 4.2.6.8 and 6.1.1.4'
    'N' 'N' 0.0061 0.0033
                         'International Tables Vol C Tables 4.2.6.8 and 6.1.1.4'
    'O' 'O' 0.0106 0.0060
                         'International Tables Vol C Tables 4.2.6.8 and 6.1.1.4'
_computing_data_collection     'CrystalClear (Rigaku, 2005)'
_computing_cell_refinement     'CrystalClear (Rigaku, 2005)'
_computing_data_reduction     'CrystalClear (Rigaku, 2005)'
_computing_structure_solution     'SHELXS97 (Sheldrick, 2008)'
_computing_structure_refinement     'SHELXL97 (Sheldrick, 2008)'
_computing_molecular_graphics     'DIAMOND (Brandenburg & Putz, 2005)'
_computing_publication_material     'SHELXL97 (Sheldrick, 2008)'
loop_
    _atom_site_type_symbol
    _atom_site_label
    _atom_site_fract_x
    _atom_site_fract_y
    _atom_site_fract_z
    _atom_site_U_iso_or_equiv
    _atom_site_adp_type
    _atom_site_calc_flag
    _atom_site_refinement_flags
    _atom_site_occupancy
    _atom_site_symmetry_multiplicity
    _atom_site_disorder_assembly
    _atom_site_disorder_group
    N N1 1.0872(11) 0.0136(5) 0.3057(4) 0.0416(11) Uani d . 1 1 . .
    H H1A 1.1595 -0.0585 0.3230 0.050 Uiso d R 1 1 . .
    N N2 1.1523(11) 0.1643(5) 0.3992(4) 0.0412(11) Uani d . 1 1 . .
    H H2A 1.2729 0.2054 0.4865 0.049 Uiso d R 1 1 . .
    C C1 0.9992(15) 0.2395(6) 0.3352(6) 0.0493(15) Uani d . 1 1 . .
    H H1 1.0047 0.3461 0.3773 0.059 Uiso calc R 1 1 . .
    C C2 0.8307(15) 0.1355(7) 0.1967(6) 0.0505(15) Uani d . 1 1 . .
    H H2 0.7020 0.1567 0.1277 0.061 Uiso calc R 1 1 . .
    C C3 0.8931(15) -0.0076(7) 0.1818(6) 0.0477(14) Uani d . 1 1 . .
    H H3 0.8131 -0.1021 0.0993 0.057 Uiso calc R 1 1 . .
    O O1 0.3997(10) 0.8001(4) 0.3600(3) 0.0475(10) Uani d . 1 1 . .
    O O2 0.6353(11) 0.5351(4) 0.3418(4) 0.0577(12) Uani d . 1 1 . .
    O O3 0.0807(11) 0.6588(4) 0.1355(4) 0.0581(11) Uani d . 1 1 . .
    O O4 0.3270(11) 0.4012(4) 0.1179(4) 0.0554(11) Uani d . 1 1 . .
    H H4 0.1905 0.4187 0.0612 0.083 Uiso calc R 1 1 . .
    C C4 0.2907(14) 0.6762(6) 0.2446(5) 0.0402(13) Uani d . 1 1 . .
    C C5 0.4374(14) 0.5304(6) 0.2400(5) 0.0425(13) Uani d . 1 1 . .
loop_
    _atom_site_aniso_label
    _atom_site_aniso_U_11
    _atom_site_aniso_U_22
    _atom_site_aniso_U_33
    _atom_site_aniso_U_12
    _atom_site_aniso_U_13
    _atom_site_aniso_U_23
    N1 0.049(3) 0.033(2) 0.041(2) 0.0045(19) -0.0029(19) 0.019(2)
    N2 0.048(3) 0.034(2) 0.031(2) 0.005(2) -0.0023(19) 0.0087(19)
    C1 0.053(3) 0.045(3) 0.056(4) 0.011(3) 0.006(3) 0.029(3)
    C2 0.053(4) 0.052(4) 0.048(3) 0.010(3) -0.002(3) 0.027(3)
    C3 0.047(3) 0.042(3) 0.041(3) 0.004(2) -0.006(2) 0.011(3)
    O1 0.062(2) 0.033(2) 0.037(2) 0.0087(17) -0.0074(17) 0.0110(18)
    O2 0.076(3) 0.043(2) 0.045(2) 0.0122(19) -0.0127(19) 0.018(2)
    O3 0.077(3) 0.042(2) 0.044(2) 0.0123(19) -0.0126(19) 0.0155(19)
    O4 0.075(3) 0.032(2) 0.045(2) 0.0098(19) -0.0082(19) 0.0113(19)
    C4 0.047(3) 0.032(3) 0.035(3) 0.005(2) 0.005(2) 0.011(2)
    C5 0.050(3) 0.033(3) 0.039(3) 0.003(2) 0.004(3) 0.013(3)
_geom_special_details
;
All e.s.d.'s (except the e.s.d. in the dihedral angle between two l.s. planes)
are estimated using the full covariance matrix. The cell e.s.d.'s are taken
into account individually in the estimation of e.s.d.'s in distances, angles
and torsion angles; correlations between e.s.d.'s in cell parameters are only
used when they are defined by crystal symmetry. An approximate (isotropic)
treatment of cell e.s.d.'s is used for estimating e.s.d.'s involving l.s.
planes.
;
loop_
    _geom_bond_atom_site_label_1
    _geom_bond_atom_site_label_2
    _geom_bond_site_symmetry_2
    _geom_bond_distance
    _geom_bond_publ_flag
    N1 C3 . 1.325(6) ?
    N1 N2 . 1.333(5) ?
    N1 H1A . 0.8601 ?
    N2 C1 . 1.319(6) ?
    N2 H2A . 0.8600 ?
    C1 C2 . 1.372(7) ?
    C1 H1 . 0.9300 ?
    C2 C3 . 1.380(8) ?
    C2 H2 . 0.9300 ?
    C3 H3 . 0.9300 ?
    O1 C4 . 1.256(6) ?
    O2 C5 . 1.202(6) ?
    O3 C4 . 1.239(6) ?
    O4 C5 . 1.317(6) ?
    O4 H4 . 0.8200 ?
    C4 C5 . 1.549(7) ?
loop_
    _geom_angle_atom_site_label_1
    _geom_angle_atom_site_label_2
    _geom_angle_atom_site_label_3
    _geom_angle_site_symmetry_1
    _geom_angle_site_symmetry_3
    _geom_angle
    _geom_angle_publ_flag
    C3 N1 N2 . . 109.3(4) ?
    C3 N1 H1A . . 125.3 ?
    N2 N1 H1A . . 125.4 ?
    C1 N2 N1 . . 108.4(4) ?
    C1 N2 H2A . . 125.8 ?
    N1 N2 H2A . . 125.8 ?
    N2 C1 C2 . . 109.1(5) ?
    N2 C1 H1 . . 125.4 ?
    C2 C1 H1 . . 125.4 ?
    C1 C2 C3 . . 105.2(5) ?
    C1 C2 H2 . . 127.4 ?
    C3 C2 H2 . . 127.4 ?
    N1 C3 C2 . . 108.0(5) ?
    N1 C3 H3 . . 126.0 ?
    C2 C3 H3 . . 126.0 ?
    C5 O4 H4 . . 109.5 ?
    O3 C4 O1 . . 127.0(5) ?
    O3 C4 C5 . . 117.3(4) ?
    O1 C4 C5 . . 115.7(4) ?
    O2 C5 O4 . . 122.4(5) ?
    O2 C5 C4 . . 122.1(5) ?
    O4 C5 C4 . . 115.4(4) ?
loop_
    _geom_torsion_atom_site_label_1
    _geom_torsion_atom_site_label_2
    _geom_torsion_atom_site_label_3
    _geom_torsion_atom_site_label_4
    _geom_torsion_site_symmetry_1
    _geom_torsion_site_symmetry_2
    _geom_torsion_site_symmetry_3
    _geom_torsion_site_symmetry_4
    _geom_torsion
    _geom_torsion_publ_flag
    C3 N1 N2 C1 . . . . 0.1(6) ?
    N1 N2 C1 C2 . . . . 0.0(6) ?
    N2 C1 C2 C3 . . . . 0.0(6) ?
    N2 N1 C3 C2 . . . . -0.1(6) ?
    C1 C2 C3 N1 . . . . 0.1(6) ?
    O3 C4 C5 O2 . . . . -178.2(5) ?
    O1 C4 C5 O2 . . . . 1.9(8) ?
    O3 C4 C5 O4 . . . . 1.0(7) ?
    O1 C4 C5 O4 . . . . -178.9(4) ?
loop_
    _geom_hbond_atom_site_label_D
    _geom_hbond_atom_site_label_H
    _geom_hbond_atom_site_label_A
    _geom_hbond_site_symmetry_A
    _geom_hbond_distance_DH
    _geom_hbond_distance_HA
    _geom_hbond_distance_DA
    _geom_hbond_angle_DHA
    N1 H1A O1 1_645 0.86 1.86 2.709(5) 169.6
    N2 H2A O1 2_766 0.86 1.92 2.715(5) 152.7
    O4 H4 O3 2_565 0.82 1.95 2.679(5) 147.4
_iucr_refine_instructions_details
;
TITL a in P-1                    New: P-1
CELL  0.71073    3.7286    9.8360   10.4870   117.350    97.010    93.650
ZERR  2           0.0007    0.0020    0.0020     0.030     0.030     0.030
LATT 1
SFAC C  H  N  O
UNIT 10 12 4 8
L.S. 50
ACTA
BOND $H
FMAP 2
PLAN 2
CONF
HTAB
EQIV $3 -x, -y+1, -z
EQIV $2 -x+2, -y+1, -z+1
EQIV $1 x+1, y-1, z
HTAB O4 O3_$3
HTAB N2 O1_$2
HTAB N1 O1_$1
HTAB
WGHT  0.134900  0.095200
FVAR  0.446200
N1     3   1.087196  0.013598  0.305664 11.000000  0.048820  0.032990 =
           0.041150  0.018530 -0.002940  0.004540
AFIX 3
H1A    2   1.159526 -0.058532  0.322965 11.000000 -1.200000
AFIX 0
N2     3   1.152259  0.164272  0.399192 11.000000  0.048350  0.033960 =
           0.030790  0.008740 -0.002290  0.004670
AFIX 3
H2A    2   1.272941  0.205432  0.486452 11.000000 -1.200000
AFIX 0
C1     1   0.999234  0.239522  0.335228 11.000000  0.052890  0.044640 =
           0.056320  0.029030  0.005590  0.011370
AFIX 43
H1     2   1.004726  0.346149  0.377322 11.000000 -1.200000
AFIX 0
C2     1   0.830733  0.135452  0.196747 11.000000  0.053020  0.052140 =
           0.048120  0.027320 -0.001880  0.009520
AFIX 43
H2     2   0.702029  0.156679  0.127710 11.000000 -1.200000
AFIX 0
C3     1   0.893146 -0.007559  0.181817 11.000000  0.047040  0.041720 =
           0.040870  0.011500 -0.005940  0.004490
AFIX 43
H3     2   0.813096 -0.102140  0.099345 11.000000 -1.200000
AFIX 0
O1     4   0.399686  0.800120  0.360036 11.000000  0.061680  0.032910 =
           0.037260  0.011050 -0.007440  0.008730
O2     4   0.635265  0.535053  0.341824 11.000000  0.076240  0.042690 =
           0.045070  0.017960 -0.012720  0.012180
O3     4   0.080738  0.658809  0.135529 11.000000  0.076690  0.041940 =
           0.044090  0.015470 -0.012640  0.012310
O4     4   0.327041  0.401217  0.117854 11.000000  0.075490  0.032280 =
           0.045270  0.011340 -0.008210  0.009770
AFIX 147
H4     2   0.190517  0.418711  0.061247 11.000000 -1.500000
AFIX 0
C4     1   0.290730  0.676171  0.244635 11.000000  0.046790  0.032070 =
           0.035260  0.010950  0.005390  0.005070
C5     1   0.437437  0.530429  0.240029 11.000000  0.050110  0.032650 =
           0.038630  0.012870  0.003970  0.003070
Q1     1   0.689100  0.803600  0.355200 11.000000  0.050000      0.48
Q2     1   1.005700  0.539600  0.342100 11.000000  0.050000      0.47
HKLF 4
END
;
data_global
_journal_date_recd_electronic     2012-05-06
_journal_date_accepted     2012-05-21
_journal_name_full     'Acta Crystallographica, Section E'
_journal_year     2012
_journal_volume     68
_journal_issue      6
_journal_page_first     o1911
_journal_page_last     o1911
_journal_paper_category     QO
_journal_paper_doi     10.1107/S1600536812023136
_journal_coeditor_code     ZS2209
_publ_contact_author_name     'Chun-Hua Yu'
_publ_contact_author_address
;
Ordered Matter Science Research Center,
College of Chemistry and Chemical Engineering,
Southeast University,
Nanjing 211189,
People's Republic of China
;
_publ_contact_author_email     'zhurunqiang@163.com'
_publ_contact_author_fax     '862552090626'
_publ_contact_author_phone     '862552090626'
_publ_section_title
;
1<i>H</i>-Pyrazol-2-ium hydrogen oxalate
;
loop_
    _publ_author_name
    _publ_author_footnote
    _publ_author_address
    'Yu, Chun-Hua' .
;
Ordered Matter Science Research Center,
College of Chemistry and Chemical Engineering,
Southeast University,
Nanjing 211189,
People's Republic of China
;
    'Zhu, Run-Qiang' .
;
Ordered Matter Science Research Center,
College of Chemistry and Chemical Engineering,
Southeast University,
Nanjing 211189,
People's Republic of China
;
