# Supplementary material for: 1H-Pyrazol-2-ium hydrogen oxalate
Source: Acta Crystallogr Sect E Struct Rep Online. 2012 May 26;68(Pt 6):o1911. doi: 10.1107/S1600536812023136 (PMC3379467; doi:10.1107/S1600536812023136)
Supplement: Supplementary file 2 [file e-68-o1911-Isup2.hkl]

# 
# h,k,l, Fc-squared, Fo-squared, sigma(Fo-squared) and status flag 
# 
data_I
_shelx_title ' a in P-1                    New: P-1' 
_shelx_refln_list_code          4 
_shelx_F_calc_maximum      103.50 
_exptl_crystal_F_000       164.00 
_reflns_d_resolution_high  0.7705 
 
loop_ 
 _symmetry_equiv_pos_as_xyz 
 'x, y, z' 
 '-x, -y, -z' 
 
_cell_length_a     3.7286 
_cell_length_b     9.8360 
_cell_length_c    10.4870 
_cell_angle_alpha 117.350 
_cell_angle_beta   97.010 
_cell_angle_gamma  93.650 
 
_shelx_F_squared_multiplier     1.000 
 
loop_ 
 _refln_index_h 
 _refln_index_k 
 _refln_index_l 
 _refln_F_squared_calc 
 _refln_F_squared_meas 
 _refln_F_squared_sigma 
 _refln_observed_status 
   1   0   0      189.15      155.77      1.88 o 
   2   0   0        4.89        5.20      1.14 o 
   3   0   0        4.06       12.02      2.12 o 
   4   0   0       12.06       17.63      4.35 o 
  -4   1   0        3.58        3.70      3.89 o 
  -3   1   0       88.89       84.05     11.50 o 
  -2   1   0       16.31       15.27      1.32 o 
  -1   1   0      642.43      485.36      4.32 o 
   1   1   0     1458.77     1173.01      4.80 o 
   2   1   0        1.20        1.64      0.95 o 
   3   1   0       18.40       20.57      5.81 o 
   4   1   0        2.58        8.73      5.21 o 
  -4   2   0        2.23        1.08      2.67 o 
  -3   2   0        0.88       -1.19      1.80 o 
  -2   2   0      213.31      191.24      3.13 o 
  -1   2   0      106.90       99.38      1.55 o 
   0   2   0       60.65       63.61      2.29 o 
   1   2   0        2.14       -0.66      1.58 o 
   2   2   0      113.78      112.80      9.44 o 
   3   2   0        6.14       13.39      5.15 o 
   4   2   0        7.94       13.72      5.05 o 
  -4   3   0        6.88        9.32      3.12 o 
  -3   3   0       18.87       22.04      3.36 o 
  -2   3   0       55.66       52.11      1.99 o 
  -1   3   0     1566.75     1537.56      8.66 o 
   0   3   0       14.28       22.49      1.36 o 
   1   3   0       99.24      114.70      3.75 o 
   2   3   0       69.88       55.96      5.37 o 
   3   3   0        2.86       10.41      3.88 o 
   4   3   0        0.60       -0.03      4.55 o 
  -4   4   0        5.98       11.71      3.44 o 
  -3   4   0       27.71       21.18      6.66 o 
  -2   4   0       62.50       66.74      2.28 o 
  -1   4   0      189.87      190.26      2.90 o 
   0   4   0       19.55       18.04      2.03 o 
   1   4   0       94.02       85.54      4.44 o 
   2   4   0      104.99      101.03      5.25 o 
   3   4   0        1.14        5.69      4.26 o 
   4   4   0        1.63        8.24      5.63 o 
  -4   5   0        0.05       -3.18      4.01 o 
  -3   5   0        4.03        5.65      3.04 o 
  -2   5   0        7.73        6.20      2.37 o 
  -1   5   0      151.79      151.84      3.03 o 
   0   5   0      210.37      275.31      4.17 o 
   1   5   0       17.31       12.20      1.72 o 
   2   5   0        1.15        5.22      3.25 o 
   3   5   0        0.02        4.77      4.57 o 
  -4   6   0        7.00        3.13      6.38 o 
  -3   6   0       25.83       22.69      5.55 o 
  -2   6   0       26.85       22.71      2.04 o 
  -1   6   0       61.42       63.25      2.53 o 
   0   6   0      256.89      321.57      5.33 o 
   1   6   0       18.19       14.98      3.02 o 
   2   6   0        8.19        5.96      3.64 o 
   3   6   0        4.88        3.04     10.45 o 
  -4   7   0        3.41        8.93      4.80 o 
  -3   7   0        5.80        4.12      3.28 o 
  -2   7   0        7.11        7.39      1.90 o 
  -1   7   0        3.57        6.45      1.85 o 
   0   7   0        3.25        3.59      2.54 o 
   1   7   0       40.72       28.58      4.00 o 
   2   7   0       43.77       36.15      9.47 o 
   3   7   0        4.92       17.28     10.00 o 
  -3   8   0        5.30       11.79      4.08 o 
  -2   8   0       14.39       20.75      3.89 o 
  -1   8   0      168.55      181.94      6.55 o 
   0   8   0        1.02        8.52     11.88 o 
   1   8   0        0.22       -0.55      3.81 o 
   2   8   0        0.79        0.88      6.58 o 
  -3   9   0        5.09        6.89      4.61 o 
  -2   9   0        1.31        0.42      3.24 o 
  -1   9   0       14.52       15.36      5.32 o 
   0   9   0       22.25       30.96      3.49 o 
   1   9   0        0.93       -4.69      4.69 o 
   2   9   0        2.77       -4.91      5.30 o 
  -2  10   0        0.71        3.49      3.93 o 
  -1  10   0       23.88       29.11      5.83 o 
   0  10   0        0.81       -0.50      3.65 o 
   1  10   0        0.06        0.18      3.91 o 
  -1  11   0        0.72        6.89      5.98 o 
   0  11   0        0.06        7.74      8.64 o 
  -1 -11   1        0.02        0.39      4.81 o 
   0 -11   1       10.79       27.47      9.04 o 
   1 -11   1       37.00       36.35      6.26 o 
   2 -11   1        1.90       -3.42      5.63 o 
  -2 -10   1        0.15        0.04      5.86 o 
  -1 -10   1        0.07        0.27      5.47 o 
   0 -10   1        6.95       16.81      3.47 o 
   1 -10   1        3.92        2.47      4.85 o 
   2 -10   1       12.73       20.51      4.67 o 
   3 -10   1        0.23       -8.09      8.39 o 
  -2  -9   1        3.15        2.58      4.87 o 
  -1  -9   1       57.33       56.94     21.77 o 
   0  -9   1        1.19        1.71      2.26 o 
   1  -9   1        8.14        6.38      2.55 o 
   2  -9   1        2.87        0.42      4.77 o 
   3  -9   1       15.37        8.86      4.32 o 
  -3  -8   1        0.09        8.49      6.01 o 
  -2  -8   1        0.23       -0.82      4.13 o 
  -1  -8   1       70.11       72.34     13.31 o 
   0  -8   1      274.95      336.10      8.12 o 
   1  -8   1        0.21        0.56      2.08 o 
   2  -8   1       16.23       16.82      2.61 o 
   3  -8   1        0.05        2.14      3.32 o 
  -3  -7   1        3.31        4.21      5.00 o 
  -2  -7   1        0.03        1.48      3.52 o 
  -1  -7   1       18.36       16.37      5.79 o 
   0  -7   1      174.69      207.63      6.00 o 
   1  -7   1        0.98        3.96      2.64 o 
   2  -7   1        1.48        3.61      3.99 o 
   3  -7   1        3.60        4.32      5.88 o 
   4  -7   1        3.02        5.02      7.03 o 
  -3  -6   1        5.45        4.50      4.55 o 
  -2  -6   1       62.55       63.88     14.82 o 
  -1  -6   1        0.95        3.58      3.28 o 
   0  -6   1        0.90        2.63      1.50 o 
   1  -6   1       13.68       14.88      1.68 o 
   2  -6   1       12.42       11.89      1.88 o 
   3  -6   1        9.20        7.73      3.61 o 
   4  -6   1        0.53       -4.28      4.28 o 
  -4  -5   1        2.65        0.90      6.10 o 
  -3  -5   1       24.58       17.22      5.20 o 
  -2  -5   1       43.10       55.01      4.87 o 
  -1  -5   1       67.06       52.98      4.06 o 
   0  -5   1       41.31       45.19      1.88 o 
   1  -5   1       19.04       18.55      2.24 o 
   2  -5   1      116.55       98.54      2.62 o 
   3  -5   1       19.66       16.96      3.33 o 
   4  -5   1        4.87        4.91      3.18 o 
  -4  -4   1        2.64        1.97      5.28 o 
  -3  -4   1        0.22        4.49      6.50 o 
  -2  -4   1        9.11        9.49      7.68 o 
  -1  -4   1      245.23      242.82      5.56 o 
   0  -4   1      469.81      589.99      5.42 o 
   1  -4   1      123.08      126.83      3.56 o 
   2  -4   1       43.38       34.80      4.09 o 
   3  -4   1       28.57       29.13      2.71 o 
   4  -4   1        0.00       -4.15      4.15 o 
  -4  -3   1        0.01       -3.50      5.01 o 
  -3  -3   1        1.25        9.61      3.83 o 
  -2  -3   1        6.01        9.16      2.49 o 
  -1  -3   1       29.90       29.48      2.12 o 
   0  -3   1      743.57      976.97      6.18 o 
   1  -3   1      212.93      208.78      5.58 o 
   2  -3   1       83.59       89.09      2.91 o 
   3  -3   1        0.69        3.39      1.82 o 
   4  -3   1       27.47       39.93      6.43 o 
  -4  -2   1        1.76        9.03      5.60 o 
  -3  -2   1       16.87       20.35      3.50 o 
  -2  -2   1       18.93       14.68      0.93 o 
  -1  -2   1       82.27       67.53      3.77 o 
   0  -2   1     1394.93     1520.30      6.41 o 
   1  -2   1      330.45      327.79      5.73 o 
   2  -2   1       36.60       35.43      2.12 o 
   3  -2   1        0.00        0.89      1.70 o 
   4  -2   1        0.74        1.39      2.61 o 
  -4  -1   1        1.00        5.34      3.84 o 
  -3  -1   1        1.45        8.24      3.14 o 
  -2  -1   1       88.64       73.73      2.34 o 
  -1  -1   1       72.90       58.81      3.28 o 
   1  -1   1      243.17      238.44      3.79 o 
   2  -1   1      104.12       93.34      3.74 o 
   3  -1   1        9.71       10.50      4.71 o 
   4  -1   1        0.02        0.94      3.67 o 
  -4   0   1        1.90        5.42      3.86 o 
  -3   0   1       14.00       16.74      2.07 o 
  -2   0   1       48.40       49.53      3.64 o 
  -1   0   1      534.53      472.51      4.33 o 
   1   0   1      194.80      154.46      1.95 o 
   2   0   1        0.15        0.04      0.94 o 
   3   0   1       14.17       15.44      2.21 o 
   4   0   1        0.31        4.65      4.85 o 
  -4   1   1        0.35        1.18      2.82 o 
  -3   1   1        5.02       12.30      2.06 o 
  -2   1   1      137.65      121.92      6.25 o 
  -1   1   1      964.37      854.50      4.89 o 
   0   1   1       84.33       79.03      1.64 o 
   1   1   1       62.54       56.21      1.27 o 
   2   1   1      133.79      127.74      2.69 o 
   3   1   1        1.81        8.58      3.47 o 
   4   1   1        0.93        4.74      3.88 o 
  -4   2   1        0.02       -1.02      2.35 o 
  -3   2   1       21.65       28.65      5.26 o 
  -2   2   1       14.58       14.25      1.59 o 
  -1   2   1      869.47      827.08      4.64 o 
   0   2   1      146.74      180.31      3.68 o 
   1   2   1       19.84       13.23      0.99 o 
   2   2   1        0.06       -0.21      1.01 o 
   3   2   1        0.08        0.28      2.75 o 
   4   2   1        0.13        0.86      4.22 o 
  -4   3   1        9.91        9.58      4.16 o 
  -3   3   1        8.20       10.80      2.11 o 
  -2   3   1       83.39       78.56      2.12 o 
  -1   3   1      256.78      233.66      4.94 o 
   0   3   1      430.15      525.39      4.73 o 
   1   3   1       39.03       35.73      1.57 o 
   2   3   1        7.34       14.95      6.35 o 
   3   3   1       14.06       19.63      4.37 o 
   4   3   1       11.41       13.39      5.70 o 
  -4   4   1        3.62        6.63      3.89 o 
  -3   4   1       15.84       15.19      2.09 o 
  -2   4   1        3.01        3.69      1.10 o 
  -1   4   1       69.41       65.14      1.72 o 
   0   4   1      106.17      128.74      2.63 o 
   1   4   1      235.42      233.88      4.30 o 
   2   4   1       67.32       65.06      4.89 o 
   3   4   1        4.55        5.11      4.49 o 
   4   4   1        5.08       16.54      6.86 o 
  -4   5   1        5.36        3.26      3.96 o 
  -3   5   1        0.03       -0.21      2.49 o 
  -2   5   1        2.94        4.52      2.01 o 
  -1   5   1        1.11       -0.22      0.98 o 
   0   5   1        0.12       -0.34      1.13 o 
   1   5   1      249.46      253.01      4.55 o 
   2   5   1       31.09       35.43      4.77 o 
   3   5   1       10.25       22.15      8.39 o 
  -4   6   1        0.09       -1.68      3.93 o 
  -3   6   1        0.10        2.04      3.22 o 
  -2   6   1        0.12        3.85      2.27 o 
  -1   6   1      210.92      185.53      4.25 o 
   0   6   1       50.55       60.75      2.68 o 
   1   6   1        1.39        0.49      1.63 o 
   2   6   1        7.38        7.10      3.94 o 
   3   6   1        6.04        2.14      4.86 o 
  -4   7   1        0.22       -1.28      3.92 o 
  -3   7   1        5.92        3.57      3.61 o 
  -2   7   1        0.12        2.18      2.78 o 
  -1   7   1      227.48      209.73      9.97 o 
   0   7   1      173.77      212.12      5.00 o 
   1   7   1        0.84        0.80      3.24 o 
   2   7   1        0.14        2.60      4.52 o 
   3   7   1       12.21       19.03      6.84 o 
  -3   8   1        0.71        7.80      4.50 o 
  -2   8   1        5.43        9.44      3.66 o 
  -1   8   1        1.92        3.54      3.01 o 
   0   8   1       75.21       90.67      5.89 o 
   1   8   1        8.16        6.54      4.00 o 
   2   8   1        0.93       -1.03      5.12 o 
  -3   9   1        7.78        4.32      6.53 o 
  -2   9   1        1.93        3.17      3.50 o 
  -1   9   1       10.47       21.49      4.36 o 
   0   9   1        0.08        4.07      2.94 o 
   1   9   1        4.43       -0.51      3.94 o 
   2   9   1        0.01        2.57      5.52 o 
  -2  10   1       31.81       13.85     14.19 o 
  -1  10   1       10.52       13.48     10.20 o 
   0  10   1        0.13       -0.25      6.38 o 
   1  10   1        0.55       -0.35      8.04 o 
   0 -12   2        3.32        8.74      7.79 o 
   1 -12   2       12.40        4.27      7.84 o 
  -1 -11   2        0.19       -0.13      6.13 o 
   0 -11   2       20.10       28.89      5.69 o 
   1 -11   2        0.16        8.84      6.03 o 
   2 -11   2        5.97       20.59      9.34 o 
  -2 -10   2        0.18       -1.74      5.66 o 
  -1 -10   2        7.51        0.63      4.31 o 
   0 -10   2        4.66        3.82      3.02 o 
   1 -10   2        0.22        0.39      2.75 o 
   2 -10   2        7.02        8.90      3.89 o 
   3 -10   2        0.25        2.61      8.04 o 
  -2  -9   2        0.00       -3.47      5.33 o 
  -1  -9   2        3.18        5.30      3.96 o 
   0  -9   2      133.99      169.24      7.04 o 
   1  -9   2       17.51       19.20      2.58 o 
   2  -9   2       18.90       20.35      2.84 o 
   3  -9   2        3.05        9.44      7.89 o 
  -3  -8   2        8.11        6.40      5.43 o 
  -2  -8   2       24.07       32.86      8.31 o 
  -1  -8   2        1.49       -0.05      3.59 o 
   0  -8   2        7.56       10.02      2.41 o 
   1  -8   2        9.09        2.76      1.89 o 
   2  -8   2        7.52        8.88      5.00 o 
   3  -8   2        4.15       -2.92      3.31 o 
  -3  -7   2        2.66        8.28      4.34 o 
  -2  -7   2        4.24       23.10      5.12 o 
  -1  -7   2      139.32      112.96      7.55 o 
   0  -7   2       36.85       41.37      2.35 o 
   1  -7   2       27.56       23.17      2.06 o 
   2  -7   2      102.86      110.91      4.19 o 
   3  -7   2       26.22       31.91      6.95 o 
   4  -7   2        3.80        8.14      8.54 o 
  -3  -6   2        0.01        0.68      4.45 o 
  -2  -6   2        0.23        7.84      3.21 o 
  -1  -6   2      117.61       91.48      7.04 o 
   0  -6   2      161.20      198.16      3.98 o 
   1  -6   2        4.66        9.13      1.57 o 
   2  -6   2        5.14        7.80      1.68 o 
   3  -6   2        0.15        6.17      2.30 o 
   4  -6   2        1.81        4.67      7.08 o 
  -4  -5   2        0.51       -1.58      5.39 o 
  -3  -5   2       24.58       22.85      4.53 o 
  -2  -5   2       16.52       18.05      3.23 o 
  -1  -5   2       24.42       18.28      1.51 o 
   0  -5   2      157.66      202.20      3.44 o 
   1  -5   2      131.68      138.47      8.39 o 
   2  -5   2       42.80       41.52      2.78 o 
   3  -5   2       39.16       39.80      2.89 o 
   4  -5   2        4.61        5.06      3.73 o 
  -4  -4   2        2.84        0.29      4.97 o 
  -3  -4   2        9.85       20.35      4.28 o 
  -2  -4   2       31.32       36.03      5.68 o 
  -1  -4   2        1.36        0.39      0.69 o 
   0  -4   2     1691.85     2152.24     11.85 o 
   1  -4   2      122.25      108.08      2.65 o 
   2  -4   2       69.53       66.68      3.02 o 
   3  -4   2       24.15       35.53      3.70 o 
   4  -4   2       45.59       53.31      5.56 o 
  -4  -3   2        0.43        9.53      5.27 o 
  -3  -3   2        2.59       15.61      3.99 o 
  -2  -3   2        2.04        4.21      2.32 o 
  -1  -3   2       12.23        9.54      0.79 o 
   0  -3   2       70.98       88.26      2.13 o 
   1  -3   2      623.83      583.30      4.61 o 
   2  -3   2        5.48        3.16      4.24 o 
   3  -3   2        5.99       12.38      2.19 o 
   4  -3   2        2.07        0.38      2.69 o 
  -4  -2   2        3.63        5.32      4.72 o 
  -3  -2   2        1.16        3.86      2.96 o 
  -2  -2   2      247.64      259.35      3.68 o 
  -1  -2   2      210.38      216.29      2.52 o 
   0  -2   2      381.51      411.99      7.42 o 
   1  -2   2        7.11        5.06      1.52 o 
   2  -2   2      517.49      495.74     11.90 o 
   3  -2   2        4.21       21.00      3.97 o 
   4  -2   2        7.64        6.32      3.70 o 
  -4  -1   2        0.29       -0.88      3.68 o 
  -3  -1   2        2.90        2.52      1.77 o 
  -2  -1   2       76.48       63.02      1.95 o 
  -1  -1   2    10712.90     9868.11     26.97 o 
   0  -1   2       26.78       24.86      0.98 o 
   1  -1   2        0.03       -0.13      0.57 o 
   2  -1   2       19.09       18.67      1.50 o 
   3  -1   2       80.74       88.46     12.21 o 
   4  -1   2        1.10        9.10      5.60 o 
  -4   0   2        6.78        6.67      3.88 o 
  -3   0   2       12.32       31.33      3.61 o 
  -2   0   2      253.24      235.77      3.64 o 
  -1   0   2       52.95       43.55      2.33 o 
   0   0   2     2425.84     2863.94      9.52 o 
   1   0   2        0.00       -0.57      0.77 o 
   2   0   2       61.33       59.56      3.92 o 
   3   0   2        3.57       16.69      4.01 o 
   4   0   2        2.18       12.88      5.22 o 
  -4   1   2        1.70        1.62      2.54 o 
  -3   1   2       36.58       28.76      4.91 o 
  -2   1   2       13.74       17.93      1.35 o 
  -1   1   2       72.04       54.35      1.17 o 
   0   1   2        2.19        0.89      1.05 o 
   1   1   2      706.52      725.01      5.89 o 
   2   1   2       30.46       25.80      3.18 o 
   3   1   2       33.60       32.99      5.95 o 
   4   1   2        8.96       14.12      4.52 o 
  -4   2   2        2.31        3.44      2.59 o 
  -3   2   2       12.69       16.30      2.03 o 
  -2   2   2      395.73      356.53      8.03 o 
  -1   2   2       14.87       12.72      1.56 o 
   0   2   2      100.87      134.72      4.36 o 
   1   2   2      154.17      128.40      2.74 o 
   2   2   2        1.04        1.04      2.08 o 
   3   2   2        9.54       16.97      5.27 o 
   4   2   2       16.30       14.70      5.51 o 
  -4   3   2        9.86       12.98      4.41 o 
  -3   3   2       13.28       12.39      2.84 o 
  -2   3   2       63.67       47.60      1.54 o 
  -1   3   2        6.87        4.93      1.59 o 
   0   3   2      242.95      286.65      8.36 o 
   1   3   2      264.87      282.27      4.27 o 
   2   3   2        3.00        4.05      3.08 o 
   3   3   2        9.76       14.28      4.15 o 
   4   3   2        3.76       14.05      6.74 o 
  -4   4   2        0.97       -1.30      3.66 o 
  -3   4   2        5.83        1.48      3.44 o 
  -2   4   2       49.09       46.46      3.23 o 
  -1   4   2      116.86      114.07      4.70 o 
   0   4   2       52.45       58.10      4.26 o 
   1   4   2       15.64       12.01      3.73 o 
   2   4   2        0.06        3.05      3.46 o 
   3   4   2       43.75       37.60      9.54 o 
  -4   5   2        2.26        1.14      4.01 o 
  -3   5   2        8.21       14.90      3.61 o 
  -2   5   2       39.14       36.06      3.05 o 
  -1   5   2      198.48      203.17     10.67 o 
   0   5   2       29.04       45.56      2.36 o 
   1   5   2       10.95       12.32      3.36 o 
   2   5   2        7.42        6.89      4.25 o 
   3   5   2       12.36       20.62     11.48 o 
  -4   6   2        1.71        4.53      4.28 o 
  -3   6   2        5.17        2.06      3.14 o 
  -2   6   2        1.10       -0.57      2.36 o 
  -1   6   2        6.15        6.39      2.54 o 
   0   6   2       38.00       45.63      2.75 o 
   1   6   2      118.16       85.27      6.03 o 
   2   6   2       10.28       14.67      9.49 o 
   3   6   2        1.41        4.17      5.19 o 
  -3   7   2        6.49        6.55      3.86 o 
  -2   7   2      100.80      106.83      5.73 o 
  -1   7   2        0.49        0.54      2.53 o 
   0   7   2        2.35        1.11      2.45 o 
   1   7   2        1.25       20.88     18.73 o 
   2   7   2       27.44       19.93      9.44 o 
  -3   8   2        1.72        2.03      3.95 o 
  -2   8   2       16.04       22.73      4.44 o 
  -1   8   2       28.98       33.55      6.25 o 
   0   8   2        1.05        3.16      3.30 o 
   1   8   2        7.30        6.94      4.25 o 
   2   8   2        0.10        6.15      5.39 o 
  -2   9   2       11.10       14.80     10.52 o 
  -1   9   2        1.94        7.62      4.76 o 
   0   9   2        0.22        6.55      4.67 o 
   1   9   2        0.12        2.19      4.30 o 
  -1  10   2        0.02        2.46      4.92 o 
   0  10   2        0.81       -5.27      7.08 o 
   0 -12   3       20.30       25.80     14.89 o 
   1 -12   3        4.41        0.85      6.78 o 
  -1 -11   3        1.73       -5.65      5.65 o 
   0 -11   3        2.77       -0.08      2.91 o 
   1 -11   3       11.84        8.15      3.69 o 
   2 -11   3        1.04        7.23      7.53 o 
  -2 -10   3       22.73       26.48      7.24 o 
  -1 -10   3        0.53        4.72      6.33 o 
   0 -10   3        5.43       -0.11      2.57 o 
   1 -10   3        4.19        6.16      3.62 o 
   2 -10   3       33.02       27.55      3.37 o 
   3 -10   3        0.51       -2.76      7.89 o 
  -3  -9   3        0.12       -4.69      6.35 o 
  -2  -9   3       12.04        9.09      6.33 o 
  -1  -9   3      142.01      126.60      9.39 o 
   0  -9   3        0.03        3.74      3.54 o 
   1  -9   3       22.08       18.58      2.61 o 
   2  -9   3        0.04        2.05      3.29 o 
   3  -9   3       10.89        4.67      7.68 o 
  -3  -8   3        0.02        2.04      5.07 o 
  -2  -8   3        3.98       19.82     14.19 o 
  -1  -8   3       57.81       43.94      3.11 o 
   0  -8   3        0.66        7.60      5.53 o 
   1  -8   3        4.75        3.44      1.99 o 
   2  -8   3       17.87        9.82      5.49 o 
   3  -8   3       11.93       17.60      4.60 o 
  -3  -7   3        7.05       13.00      5.78 o 
  -2  -7   3        0.28        6.28      6.76 o 
  -1  -7   3        0.38        1.63      2.40 o 
   0  -7   3        6.49        6.60      1.80 o 
   1  -7   3       55.02       49.86      3.16 o 
   2  -7   3        4.92        4.75      3.32 o 
   3  -7   3        0.03        1.29      2.20 o 
   4  -7   3       10.40       10.80      8.59 o 
  -4  -6   3        5.40       -2.62      5.67 o 
  -3  -6   3        3.48        2.52      4.33 o 
  -2  -6   3       13.64       11.64      8.44 o 
  -1  -6   3        5.96        5.31      2.19 o 
   0  -6   3       33.03       35.33      2.03 o 
   1  -6   3      220.58      203.12      3.79 o 
   2  -6   3       47.09       48.35      2.61 o 
   3  -6   3        9.28        8.71      2.59 o 
   4  -6   3        3.17        4.01      5.70 o 
  -4  -5   3        0.13        5.23      5.43 o 
  -3  -5   3        1.42        4.17      5.95 o 
  -2  -5   3       50.85       49.30      3.99 o 
  -1  -5   3      178.89      150.27      3.16 o 
   0  -5   3       27.72       30.09      1.83 o 
   1  -5   3      131.65      129.83      3.45 o 
   2  -5   3       47.84       44.07      5.66 o 
   3  -5   3        4.05       12.77      2.88 o 
   4  -5   3        0.52        3.81      4.14 o 
  -4  -4   3        1.23       -1.00      5.27 o 
  -3  -4   3        1.74        4.10      3.82 o 
  -2  -4   3        0.91        2.73      4.87 o 
  -1  -4   3      144.72      142.14      6.49 o 
   0  -4   3      346.18      442.68      5.14 o 
   1  -4   3      127.89      125.82      3.08 o 
   2  -4   3        5.48        5.87      1.54 o 
   3  -4   3      118.41      126.47      5.55 o 
   4  -4   3        1.45        3.22      4.22 o 
  -4  -3   3        0.68       -1.11      4.05 o 
  -3  -3   3        1.62        9.08      3.48 o 
  -2  -3   3       15.80       16.36      2.54 o 
  -1  -3   3      336.08      321.32      3.66 o 
   0  -3   3      153.27      206.29      3.26 o 
   1  -3   3      105.01       86.70      4.16 o 
   2  -3   3        0.25       -1.61      2.61 o 
   3  -3   3        0.18        8.05      3.92 o 
   4  -3   3        0.24        0.41      2.91 o 
  -4  -2   3        0.87        2.56      3.99 o 
  -3  -2   3       28.86       26.37      2.15 o 
  -2  -2   3       20.28       19.93      1.49 o 
  -1  -2   3       40.80       38.25      1.27 o 
   0  -2   3      237.99      282.65      2.44 o 
   1  -2   3      308.43      304.99      4.08 o 
   2  -2   3       19.08       19.56      1.62 o 
   3  -2   3        2.75        7.55      2.64 o 
   4  -2   3       12.21        9.10      4.46 o 
  -4  -1   3        1.11        0.62      3.74 o 
  -3  -1   3        5.69        7.86      5.32 o 
  -2  -1   3      203.37      208.87      3.70 o 
  -1  -1   3       14.11       10.90      1.05 o 
   0  -1   3      150.65      143.55      1.83 o 
   1  -1   3       13.60       12.55      1.37 o 
   2  -1   3       79.87       87.57      4.66 o 
   3  -1   3        0.44       11.98      7.74 o 
   4  -1   3       11.28        6.03      4.72 o 
  -4   0   3        0.29       -0.29      2.30 o 
  -3   0   3       24.78       27.16      2.44 o 
  -2   0   3      166.08      143.41      2.72 o 
  -1   0   3        4.36        1.21      0.90 o 
   0   0   3       63.99       70.84      3.77 o 
   1   0   3      313.88      329.77      5.00 o 
   2   0   3        0.02        1.55      1.52 o 
   3   0   3        4.94       10.50      2.17 o 
   4   0   3        0.63        2.07      4.22 o 
  -4   1   3        3.33        0.54      1.89 o 
  -3   1   3        0.62        3.34      1.70 o 
  -2   1   3      263.52      261.51      3.64 o 
  -1   1   3      100.56       98.35      2.62 o 
   0   1   3       23.25       23.96      1.09 o 
   1   1   3        2.85        1.18      1.38 o 
   2   1   3        0.02        0.94      1.29 o 
   3   1   3        0.20       15.67      3.68 o 
   4   1   3        3.90        4.30      5.01 o 
  -4   2   3        1.80        3.31      3.71 o 
  -3   2   3       18.87       18.03      2.39 o 
  -2   2   3       27.31       21.41      3.06 o 
  -1   2   3      190.63      190.72      4.26 o 
   0   2   3       47.77       62.04      1.82 o 
   1   2   3       33.29       28.06      5.87 o 
   2   2   3       37.58       29.48      5.24 o 
   3   2   3       68.27       82.70     26.42 o 
   4   2   3        0.21       13.87      5.63 o 
  -4   3   3        0.24        1.48      3.83 o 
  -3   3   3        0.48       -2.46      2.64 o 
  -2   3   3       34.03       35.62     13.03 o 
  -1   3   3       38.29       41.57      3.39 o 
   0   3   3      419.23      563.05      5.99 o 
   1   3   3       94.80       94.23      3.08 o 
   2   3   3        2.89        2.82      4.24 o 
   3   3   3       26.13       41.64      5.42 o 
  -4   4   3        0.33        0.74      3.74 o 
  -3   4   3        0.16        9.23      3.37 o 
  -2   4   3        0.86        0.92      2.12 o 
  -1   4   3        0.79       -0.60      1.99 o 
   0   4   3      340.61      485.11      7.23 o 
   1   4   3       75.48       69.51      6.92 o 
   2   4   3       17.39       20.75      3.97 o 
   3   4   3        0.56        4.74      5.11 o 
  -4   5   3        0.02       -0.43      3.81 o 
  -3   5   3        0.02       -1.80      3.04 o 
  -2   5   3      100.34       91.07      4.44 o 
  -1   5   3       61.38       66.31     10.07 o 
   0   5   3       10.84       15.02      3.75 o 
   1   5   3        7.06       12.40      3.07 o 
   2   5   3       43.71       45.86     10.10 o 
   3   5   3        0.19       11.81     12.48 o 
  -4   6   3        1.28       -2.18      4.56 o 
  -3   6   3        0.01        1.83      3.33 o 
  -2   6   3       75.45       76.06     13.86 o 
  -1   6   3      165.66      171.82     17.60 o 
   0   6   3        3.67        3.83      3.44 o 
   1   6   3        0.00        0.92      2.11 o 
   2   6   3       40.27       46.70     12.73 o 
  -3   7   3        1.48        5.56      4.43 o 
  -2   7   3        1.66        0.52      2.88 o 
  -1   7   3       43.25       40.22      6.66 o 
   0   7   3       12.58       15.90      2.83 o 
   1   7   3        2.88        1.32      3.28 o 
   2   7   3        0.37        3.85      4.83 o 
  -3   8   3        0.27        2.64      4.62 o 
  -2   8   3        6.53        1.69      4.02 o 
  -1   8   3        0.01        3.72      5.12 o 
   0   8   3       13.37       13.30      3.97 o 
   1   8   3        0.38       -3.21      4.44 o 
  -2   9   3        5.20        6.29      4.51 o 
  -1   9   3        0.09        5.20      5.60 o 
   0   9   3        0.43        1.91      7.03 o 
  -1 -12   4        6.81        7.84      9.52 o 
   0 -12   4        0.08        7.64      4.88 o 
   1 -12   4        5.21        7.21      4.89 o 
  -1 -11   4        0.28        3.12      8.46 o 
   0 -11   4        0.00       -1.68      3.24 o 
   1 -11   4        4.29        0.75      4.97 o 
   2 -11   4        0.08       13.26      7.33 o 
  -2 -10   4        1.64       -4.72      7.38 o 
  -1 -10   4       51.82       50.38      8.64 o 
   0 -10   4        9.74        4.84      5.54 o 
   1 -10   4       28.35       19.06      2.95 o 
   2 -10   4        6.21        1.21      3.27 o 
   3 -10   4        0.20       -5.12      8.39 o 
  -3  -9   4        8.43        8.10      6.81 o 
  -2  -9   4        0.74        8.02      4.76 o 
  -1  -9   4        7.71        3.72      2.54 o 
   0  -9   4       11.48       18.12      2.78 o 
   1  -9   4        2.60       -0.14      2.49 o 
   2  -9   4        0.90       -2.60      3.38 o 
   3  -9   4       10.45        7.00      4.35 o 
  -3  -8   4        0.67        5.29      5.81 o 
  -2  -8   4       43.83       43.25     10.62 o 
  -1  -8   4        9.56       10.63      2.91 o 
   0  -8   4        6.42        8.31      2.14 o 
   1  -8   4      145.03      130.90      7.01 o 
   2  -8   4       47.15       32.62      2.57 o 
   3  -8   4        7.48        7.38      4.39 o 
  -3  -7   4        0.43        0.97      4.08 o 
  -2  -7   4       26.73       28.98      4.33 o 
  -1  -7   4       61.30       53.10      5.71 o 
   0  -7   4        0.25       11.48      8.76 o 
   1  -7   4        0.02        1.04      1.28 o 
   2  -7   4        1.88        6.17      2.17 o 
   3  -7   4        8.51        1.08      7.33 o 
   4  -7   4        0.14       -7.28      7.28 o 
  -4  -6   4        4.23       12.92      6.47 o 
  -3  -6   4        2.92        5.75     10.07 o 
  -2  -6   4       14.42       18.58      3.43 o 
  -1  -6   4       35.83       29.33      3.21 o 
   0  -6   4       89.66      107.69      9.61 o 
   1  -6   4       27.11       22.64      3.92 o 
   2  -6   4      120.55       95.05      5.96 o 
   3  -6   4       25.07       29.11      3.99 o 
   4  -6   4        0.91        6.10      4.43 o 
  -4  -5   4        0.63        5.42      5.31 o 
  -3  -5   4        7.82        8.77      5.53 o 
  -2  -5   4        0.32       -1.31      3.29 o 
  -1  -5   4      486.25      475.74      6.29 o 
   0  -5   4       88.47       99.80      6.90 o 
   1  -5   4      100.98       86.62      5.33 o 
   2  -5   4       39.56       46.90      3.33 o 
   3  -5   4      155.25      161.57      9.25 o 
   4  -5   4        1.74       10.24      4.28 o 
  -4  -4   4        0.29       -2.99      5.00 o 
  -3  -4   4        2.02       12.41     10.22 o 
  -2  -4   4        1.88        1.82      1.25 o 
  -1  -4   4        1.01        1.84      1.51 o 
   0  -4   4      521.55      684.62      6.10 o 
   1  -4   4       46.33       46.99      2.52 o 
   2  -4   4       10.85       10.12      1.65 o 
   3  -4   4        6.29       28.15      5.40 o 
   4  -4   4       18.60       11.65      5.95 o 
  -4  -3   4        0.31        0.83      3.73 o 
  -3  -3   4       31.13       31.72      4.77 o 
  -2  -3   4       75.93       71.87      4.09 o 
  -1  -3   4       62.12       56.29      2.30 o 
   0  -3   4        3.57        5.33      1.31 o 
   1  -3   4      988.31     1026.38     13.64 o 
   2  -3   4        0.31        1.40      1.58 o 
   3  -3   4       28.83       32.75      3.10 o 
   4  -3   4        5.54       13.01      7.38 o 
  -4  -2   4        0.55        1.29      3.96 o 
  -3  -2   4       15.18       17.58      3.30 o 
  -2  -2   4     1360.93     1384.60     11.28 o 
  -1  -2   4       19.27       18.13      5.22 o 
   0  -2   4       12.44        9.71      0.75 o 
   1  -2   4       16.84       17.12      2.35 o 
   2  -2   4      299.09      311.03      4.91 o 
   3  -2   4        6.85        8.43      4.64 o 
   4  -2   4        0.21       -5.37      5.37 o 
  -4  -1   4        4.82        4.29      3.40 o 
  -3  -1   4       54.61       53.24      4.58 o 
  -2  -1   4       51.45       50.24      2.52 o 
  -1  -1   4      751.05      723.93      5.73 o 
   0  -1   4        0.48        0.66      1.11 o 
   1  -1   4       95.39      102.33      2.40 o 
   2  -1   4        0.89        0.81      1.37 o 
   3  -1   4       23.75       21.30      7.17 o 
   4  -1   4        0.01       10.65      5.93 o 
  -4   0   4        6.20        1.12      2.73 o 
  -3   0   4        0.30       28.87      2.66 o 
  -2   0   4       26.38       26.07      2.10 o 
  -1   0   4        0.58        2.56      1.10 o 
   0   0   4      904.94     1209.72      8.41 o 
   1   0   4       58.14       60.93      2.46 o 
   2   0   4       72.03       69.54      4.07 o 
   3   0   4       20.33       31.65      3.94 o 
   4   0   4        2.86        9.20      4.96 o 
  -4   1   4        2.15        2.77      3.60 o 
  -3   1   4       47.26       41.66      2.67 o 
  -2   1   4        3.74        4.80      1.02 o 
  -1   1   4       15.83       14.12      2.00 o 
   0   1   4       52.64       53.97      2.34 o 
   1   1   4       37.42       32.72      1.65 o 
   2   1   4       51.93       45.16      2.53 o 
   3   1   4       51.35       42.09      6.81 o 
   4   1   4        4.98       15.75      5.94 o 
  -4   2   4        1.47       -0.56      3.38 o 
  -3   2   4       10.66       19.30      3.16 o 
  -2   2   4        2.26        0.21      1.83 o 
  -1   2   4      162.04      162.80      4.40 o 
   0   2   4      240.58      341.41      4.40 o 
   1   2   4       10.18       10.92      1.67 o 
   2   2   4       34.55       29.38      3.78 o 
   3   2   4       18.19       23.32      4.75 o 
  -4   3   4        2.42        2.77      3.89 o 
  -3   3   4        8.94       19.00      4.80 o 
  -2   3   4       23.20       22.92      3.04 o 
  -1   3   4       23.71       18.18      2.66 o 
   0   3   4       44.77       54.03      3.19 o 
   1   3   4        0.01        2.91      2.35 o 
   2   3   4      114.07       98.21     11.15 o 
   3   3   4        0.03        6.61      4.26 o 
  -4   4   4        1.00        5.84      4.45 o 
  -3   4   4       12.76       22.28      4.08 o 
  -2   4   4       68.38       60.28      6.48 o 
  -1   4   4       13.29       14.83      2.93 o 
   0   4   4        4.80        4.94      1.93 o 
   1   4   4        7.82        7.79      5.76 o 
   2   4   4       37.06       31.64      4.63 o 
   3   4   4       14.41       14.16      5.42 o 
  -4   5   4        2.28        3.46      4.80 o 
  -3   5   4        0.21       11.57      4.10 o 
  -2   5   4        5.40        6.69      3.04 o 
  -1   5   4       18.01       15.96      3.38 o 
   0   5   4      148.44      159.02      4.20 o 
   1   5   4        8.13       14.46      3.75 o 
   2   5   4        2.07       -1.64      3.73 o 
   3   5   4        0.00        1.61      6.93 o 
  -3   6   4       32.26       35.02      6.98 o 
  -2   6   4        2.63        5.06      3.57 o 
  -1   6   4        4.82       16.07      4.01 o 
   0   6   4       10.80        6.48      2.24 o 
   1   6   4       61.68       62.53     12.63 o 
   2   6   4        0.69        2.68      4.49 o 
  -3   7   4        8.06        3.48      4.91 o 
  -2   7   4       16.32       12.69      4.10 o 
  -1   7   4        0.02        3.51      6.45 o 
   0   7   4        5.46        6.33      7.58 o 
   1   7   4        1.74       -1.51      4.24 o 
   2   7   4        1.57        3.37      4.97 o 
  -2   8   4        2.07        1.56      4.40 o 
  -1   8   4        0.51       -3.16      5.22 o 
   0   8   4        0.03       -0.69      6.88 o 
   1   8   4        0.00       13.21      8.79 o 
  -1   9   4        0.85        2.86      4.84 o 
  -1 -12   5        0.89        5.79      5.45 o 
   0 -12   5        6.07        8.09      6.83 o 
   1 -12   5        0.99       -3.54      4.78 o 
  -2 -11   5        0.14       -5.20      5.97 o 
  -1 -11   5        1.88        1.92      4.14 o 
   0 -11   5        2.62       -0.72      3.60 o 
   1 -11   5       28.55       17.11      8.61 o 
   2 -11   5        0.02       -2.75      3.67 o 
  -2 -10   5       39.69       38.00      6.66 o 
  -1 -10   5        0.04       -0.25      3.42 o 
   0 -10   5       13.54       14.57      3.19 o 
   1 -10   5        0.02        1.52      3.06 o 
   2 -10   5       13.88       13.82      4.24 o 
   3 -10   5        0.68       -1.56      5.78 o 
  -3  -9   5        0.80        3.81      6.25 o 
  -2  -9   5       10.14        7.09      6.28 o 
  -1  -9   5        0.01        0.73      2.21 o 
   0  -9   5        7.49       13.75      2.61 o 
   1  -9   5       29.56       19.70      2.51 o 
   2  -9   5       21.56       20.72      7.46 o 
   3  -9   5        7.58       18.12      5.90 o 
  -3  -8   5        0.00        2.59      4.95 o 
  -2  -8   5        0.14        2.62      3.84 o 
  -1  -8   5        0.00        2.75      2.01 o 
   0  -8   5       52.10       54.43      3.72 o 
   1  -8   5        0.00        3.09      1.66 o 
   2  -8   5        2.93        2.62      3.37 o 
   3  -8   5       30.95       27.93      4.83 o 
  -3  -7   5        1.29        5.27      4.07 o 
  -2  -7   5        0.20        1.62      3.24 o 
  -1  -7   5       19.30       11.36      3.00 o 
   0  -7   5      105.33      124.60      3.59 o 
   1  -7   5       45.46       38.21      5.11 o 
   2  -7   5        4.85        0.30      5.00 o 
   3  -7   5        9.13        7.00      5.60 o 
  -4  -6   5        0.27        3.71      5.03 o 
  -3  -6   5        6.54        8.09      4.26 o 
  -2  -6   5       25.36       20.08      3.56 o 
  -1  -6   5        0.00        1.74      2.40 o 
   0  -6   5      136.82      165.14      3.49 o 
   1  -6   5       38.88       29.46      3.07 o 
   2  -6   5       27.44       22.93      3.01 o 
   3  -6   5        1.56        4.12      3.80 o 
   4  -6   5        4.77        2.50      4.90 o 
  -4  -5   5        0.34        1.37      5.90 o 
  -3  -5   5        0.00        0.08      2.97 o 
  -2  -5   5        7.42        9.41      1.71 o 
  -1  -5   5      119.64      123.55      3.27 o 
   0  -5   5       49.78       58.82      2.32 o 
   1  -5   5        5.65        8.16      3.47 o 
   2  -5   5      273.21      276.56     38.22 o 
   3  -5   5        4.11        8.39      5.85 o 
   4  -5   5        5.59       -1.22      4.85 o 
  -4  -4   5        0.00        7.43      4.68 o 
  -3  -4   5        1.36        6.37      3.93 o 
  -2  -4   5       40.81       37.28      4.45 o 
  -1  -4   5       10.93        9.94      1.34 o 
   0  -4   5       88.48      101.36      2.36 o 
   1  -4   5        0.43       -0.87      1.67 o 
   2  -4   5        1.31        1.87      1.30 o 
   3  -4   5        4.03        1.08      4.90 o 
   4  -4   5        0.32        9.89      7.33 o 
  -4  -3   5        7.63        8.45      5.93 o 
  -3  -3   5        4.03       29.90      4.79 o 
  -2  -3   5        1.45        8.05      1.57 o 
  -1  -3   5       50.62       54.48      2.79 o 
   0  -3   5      279.13      327.71      3.58 o 
   1  -3   5       10.12       13.20      2.10 o 
   2  -3   5       13.81       13.20      1.96 o 
   3  -3   5       44.25       45.48      4.42 o 
  -4  -2   5        0.29        2.71      4.67 o 
  -3  -2   5       43.74       33.86      5.71 o 
  -2  -2   5        2.62        4.55      1.45 o 
  -1  -2   5       43.23       33.18      3.14 o 
   0  -2   5       20.69       19.14      1.34 o 
   1  -2   5      151.75      150.26      7.37 o 
   2  -2   5        0.08        3.69      4.02 o 
   3  -2   5       25.20       24.53      3.08 o 
   4  -2   5        7.23       17.33      6.93 o 
  -4  -1   5        2.98        9.64      7.13 o 
  -3  -1   5       20.12       14.48      4.50 o 
  -2  -1   5        0.66       -1.24      1.24 o 
  -1  -1   5       23.18       21.57      2.23 o 
   0  -1   5      165.73      216.74      3.29 o 
   1  -1   5        2.92        3.32      2.56 o 
   2  -1   5       11.31       12.24      2.05 o 
   3  -1   5        0.17        4.38      2.46 o 
   4  -1   5       17.13       18.38      7.79 o 
  -4   0   5        1.38        1.93      4.55 o 
  -3   0   5       41.66       42.87      5.50 o 
  -2   0   5       24.84       24.60      1.56 o 
  -1   0   5        5.51        3.73      1.00 o 
   0   0   5        2.29        1.30      1.04 o 
   1   0   5        2.95        1.82      1.29 o 
   2   0   5        0.72        3.33      2.01 o 
   3   0   5       13.14        8.59      7.46 o 
  -4   1   5        2.15        1.02      3.65 o 
  -3   1   5        0.40        1.23      3.64 o 
  -2   1   5       30.20       30.00      6.53 o 
  -1   1   5       14.47       12.21      2.33 o 
   0   1   5       39.90       46.58      1.83 o 
   1   1   5       43.69       38.36      2.48 o 
   2   1   5      232.20      245.74      7.51 o 
   3   1   5        0.49        3.55      4.01 o 
  -4   2   5        0.23        1.07      3.82 o 
  -3   2   5        8.84        8.98      3.34 o 
  -2   2   5        1.84       -0.16      1.98 o 
  -1   2   5      225.80      231.68      5.84 o 
   0   2   5       54.24       68.86      3.58 o 
   1   2   5        0.07        1.16      2.14 o 
   2   2   5       63.56       54.45      3.38 o 
   3   2   5       17.55       12.42      9.92 o 
  -4   3   5        0.89       11.38      5.18 o 
  -3   3   5        0.56        2.39      4.70 o 
  -2   3   5        0.84        8.74      3.10 o 
  -1   3   5      139.85      143.13      5.11 o 
   0   3   5       66.86       76.54      2.80 o 
   1   3   5       12.15        7.58      2.34 o 
   2   3   5        0.20        1.58      6.25 o 
   3   3   5        5.65        3.31      4.17 o 
  -4   4   5        0.01        0.37      4.25 o 
  -3   4   5       24.46       30.58      5.13 o 
  -2   4   5       35.08       35.39      3.67 o 
  -1   4   5       18.90       17.88      3.39 o 
   0   4   5        1.57        4.79      2.60 o 
   1   4   5      110.13      107.32      9.06 o 
   2   4   5        0.85        1.64      3.68 o 
   3   4   5        0.19        2.41      7.99 o 
  -3   5   5       11.88        8.41      4.71 o 
  -2   5   5       64.64       70.00      7.89 o 
  -1   5   5        8.36        5.74      3.27 o 
   0   5   5        0.32       -1.26      1.70 o 
   1   5   5       66.47       59.57      9.60 o 
   2   5   5        0.01        5.89      4.62 o 
  -3   6   5        0.70       -3.86      4.44 o 
  -2   6   5       10.54       15.07      6.50 o 
  -1   6   5       12.04       16.23      4.17 o 
   0   6   5        3.40        1.72      6.38 o 
   1   6   5        0.28       -2.70      3.43 o 
   2   6   5        1.62        6.23      5.57 o 
  -2   7   5        0.02       -2.82      4.17 o 
  -1   7   5       12.49       14.49      4.63 o 
   0   7   5        0.72       -1.64      4.07 o 
   1   7   5        1.74        9.39      8.19 o 
  -1   8   5        0.02        8.41      4.68 o 
   0   8   5        0.19        9.59      8.64 o 
  -1 -12   6        0.02       10.35      7.33 o 
   0 -12   6        1.19        2.65      4.01 o 
   1 -12   6        0.64        0.54      7.53 o 
  -2 -11   6       11.13       14.10      5.94 o 
  -1 -11   6        2.53        7.02      5.35 o 
   0 -11   6       17.93       13.96      9.04 o 
   1 -11   6        3.34       -4.22      4.22 o 
   2 -11   6        0.00       -1.91      6.13 o 
  -2 -10   6        3.71        2.73      6.35 o 
  -1 -10   6        9.28        4.95      4.19 o 
   0 -10   6        0.01        2.65      2.85 o 
   1 -10   6        0.33       -3.39      3.39 o 
   2 -10   6        9.07        8.36      3.96 o 
   3 -10   6       13.02        9.57      5.20 o 
  -3  -9   6       10.10       13.35      6.28 o 
  -2  -9   6        1.53        0.88      3.91 o 
  -1  -9   6        0.12        0.54      2.13 o 
   0  -9   6       70.10       77.52     11.96 o 
   1  -9   6       36.41       27.96      3.82 o 
   2  -9   6        7.53        6.44      3.76 o 
   3  -9   6       22.79       26.88      5.36 o 
  -3  -8   6        3.46        6.90      5.16 o 
  -2  -8   6       13.19       12.78      4.31 o 
  -1  -8   6        0.79        1.65      2.18 o 
   0  -8   6       10.63       16.17      2.26 o 
   1  -8   6        4.61        0.11      3.84 o 
   2  -8   6       17.64       17.39      3.89 o 
   3  -8   6        0.33       -2.40      3.69 o 
  -3  -7   6        4.41       14.31      5.16 o 
  -2  -7   6        3.48        5.68      3.70 o 
  -1  -7   6       24.62       23.52      5.76 o 
   0  -7   6        3.59        4.21      1.74 o 
   1  -7   6      149.26      149.39      9.84 o 
   2  -7   6       60.27       52.78      4.65 o 
   3  -7   6        1.10        7.68      4.36 o 
  -4  -6   6        1.81        6.65      6.71 o 
  -3  -6   6        0.76        3.63      4.30 o 
  -2  -6   6       68.14       51.65      6.00 o 
  -1  -6   6       21.30       17.93      2.22 o 
   0  -6   6       55.16       71.46      2.76 o 
   1  -6   6       21.26       29.31      7.66 o 
   2  -6   6      267.01      271.75      7.66 o 
   3  -6   6        0.84        4.34      3.66 o 
  -4  -5   6        0.83        9.06      8.64 o 
  -3  -5   6        0.59        8.67      3.67 o 
  -2  -5   6        1.99        1.02      1.61 o 
  -1  -5   6      137.08      131.29      5.07 o 
   0  -5   6       41.78       48.90      3.65 o 
   1  -5   6        9.88       11.92      2.44 o 
   2  -5   6       13.14       13.77      3.09 o 
   3  -5   6       31.81       42.95      4.84 o 
   4  -5   6        7.19        9.89      8.74 o 
  -4  -4   6        3.37        0.99      4.14 o 
  -3  -4   6       14.60       46.33      5.31 o 
  -2  -4   6        7.83       11.12      1.85 o 
  -1  -4   6        3.95        7.50      2.47 o 
   0  -4   6      489.56      683.40      9.75 o 
   1  -4   6        1.33        1.42      2.36 o 
   2  -4   6       59.77       53.40      4.55 o 
   3  -4   6       22.66       21.13      5.60 o 
   4  -4   6        0.20       -2.76      8.09 o 
  -4  -3   6        1.97        5.06      4.42 o 
  -3  -3   6      124.74      109.77      4.35 o 
  -2  -3   6       16.38       15.52      2.63 o 
  -1  -3   6        7.04        5.70      1.33 o 
   0  -3   6        0.59        3.82      3.02 o 
   1  -3   6      425.20      437.73      8.20 o 
   2  -3   6       28.31       25.55      2.31 o 
   3  -3   6        1.83       -0.05      2.78 o 
   4  -3   6        0.19       10.45      8.44 o 
  -4  -2   6        8.65        0.55      5.32 o 
  -3  -2   6       15.69       25.69      2.96 o 
  -2  -2   6      114.89      118.19      5.80 o 
  -1  -2   6        0.39        1.08      1.01 o 
   0  -2   6       50.77       58.47      1.73 o 
   1  -2   6        0.03        0.84      1.24 o 
   2  -2   6       78.10       68.65      6.66 o 
   3  -2   6        1.01        3.15      2.89 o 
  -4  -1   6        1.64       -2.01      6.28 o 
  -3  -1   6        6.85       10.99      3.53 o 
  -2  -1   6        0.21       -1.01      1.34 o 
  -1  -1   6      261.03      238.88      3.94 o 
   0  -1   6       32.79       44.44      2.02 o 
   1  -1   6       57.36       54.07      3.92 o 
   2  -1   6       18.21       10.75      5.93 o 
   3  -1   6       25.51       24.20      4.67 o 
  -4   0   6        4.70        5.13      5.40 o 
  -3   0   6        0.32        3.55      2.83 o 
  -2   0   6        0.14       -0.53      1.13 o 
  -1   0   6        0.04        0.30      1.55 o 
   0   0   6       57.95       75.63      2.63 o 
   1   0   6      109.43      103.14      4.63 o 
   2   0   6       83.64       82.72      3.82 o 
   3   0   6        9.84       20.95      5.35 o 
  -4   1   6        1.64       -0.63      3.99 o 
  -3   1   6        0.73        2.73      2.93 o 
  -2   1   6       35.82       40.03      3.73 o 
  -1   1   6       65.88       54.11      2.39 o 
   0   1   6       22.39       31.71      4.14 o 
   1   1   6       54.89       52.07      2.68 o 
   2   1   6       51.49       32.26      5.13 o 
   3   1   6       15.39       20.47      5.03 o 
  -4   2   6        1.12       -2.32      4.28 o 
  -3   2   6        2.14        5.12      3.76 o 
  -2   2   6        0.77        1.95      6.20 o 
  -1   2   6       37.79       28.86      3.97 o 
   0   2   6        0.00        1.32      1.83 o 
   1   2   6      161.18      135.24      4.16 o 
   2   2   6        0.28       -2.90      2.90 o 
   3   2   6        4.15        0.93      4.46 o 
  -4   3   6        2.81        5.45      6.60 o 
  -3   3   6       14.85       19.58      7.38 o 
  -2   3   6        1.73        0.34      2.46 o 
  -1   3   6        0.19        4.71      2.94 o 
   0   3   6        6.24        7.98      3.34 o 
   1   3   6       59.75       61.66     11.47 o 
   2   3   6       29.90       41.44      7.06 o 
  -3   4   6        2.34        4.11      4.54 o 
  -2   4   6        4.85        2.94      8.81 o 
  -1   4   6       88.71       92.48      5.32 o 
   0   4   6        2.20        5.74      2.61 o 
   1   4   6        2.70        3.21      2.73 o 
   2   4   6        0.00       -3.01      5.27 o 
  -3   5   6        2.05        1.21      4.16 o 
  -2   5   6        3.39        3.48      7.66 o 
  -1   5   6       12.58       13.33      5.05 o 
   0   5   6       67.91       56.86      4.98 o 
   1   5   6        0.32       -2.53      3.84 o 
   2   5   6        1.28        5.24      4.82 o 
  -3   6   6        4.25        4.44      4.74 o 
  -2   6   6        0.74       -1.94      3.98 o 
  -1   6   6        0.62        4.78      4.14 o 
   0   6   6        3.29       -2.96      3.66 o 
   1   6   6        1.64        3.67      6.78 o 
  -2   7   6        0.44        4.56      4.47 o 
  -1   7   6        0.00        3.45      4.51 o 
   0   7   6        0.04       -4.62      7.08 o 
  -1 -12   7        0.79        0.75      6.28 o 
   0 -12   7        9.55       13.31      4.86 o 
   1 -12   7        0.03        3.00      4.26 o 
  -2 -11   7        0.09        3.48      5.45 o 
  -1 -11   7        3.87        5.38      4.63 o 
   0 -11   7        0.06        0.25      3.34 o 
   1 -11   7        6.98        3.92      4.08 o 
   2 -11   7        0.78        3.25      4.40 o 
  -2 -10   7        0.09       -2.42      4.24 o 
  -1 -10   7        6.45        5.49      3.06 o 
   0 -10   7       20.30       23.21      4.07 o 
   1 -10   7       18.34       15.16     10.30 o 
   2 -10   7       18.04       27.31      5.70 o 
  -3  -9   7        0.02       -1.33      5.02 o 
  -2  -9   7        1.61        9.01      4.77 o 
  -1  -9   7       17.31       14.26      5.43 o 
   0  -9   7        3.36        4.97      2.96 o 
   1  -9   7        6.68       -1.70      5.75 o 
   2  -9   7       40.72       45.29     12.03 o 
   3  -9   7        5.36       11.68      7.28 o 
  -3  -8   7        0.00       -2.72      4.95 o 
  -2  -8   7        5.90        2.76      6.13 o 
  -1  -8   7       12.54       11.75      3.02 o 
   0  -8   7       17.69       16.89      3.27 o 
   1  -8   7        0.01        6.88      4.67 o 
   2  -8   7       13.89        8.30      3.85 o 
   3  -8   7        5.22       12.46      4.63 o 
  -3  -7   7        1.90       11.89      5.32 o 
  -2  -7   7        1.67        1.92      2.29 o 
  -1  -7   7       60.67       51.39      3.12 o 
   0  -7   7       16.80       16.90      2.86 o 
   1  -7   7       42.51       44.57      4.31 o 
   2  -7   7        3.21        3.77      2.87 o 
   3  -7   7        5.03       12.64      5.83 o 
  -4  -6   7        0.00       -0.65      6.10 o 
  -3  -6   7        0.00        8.97      9.22 o 
  -2  -6   7       17.10       15.68      3.01 o 
  -1  -6   7        5.04        7.67      2.10 o 
   0  -6   7        0.39        0.33      2.00 o 
   1  -6   7      272.24      265.97      7.25 o 
   2  -6   7        4.99        4.92      4.52 o 
   3  -6   7       13.83        9.96      7.53 o 
  -4  -5   7        0.03        8.86      7.94 o 
  -3  -5   7        4.26        3.45      3.79 o 
  -2  -5   7        0.25        7.10      3.74 o 
  -1  -5   7       29.36       23.17      2.25 o 
   0  -5   7        4.71        4.85      1.35 o 
   1  -5   7        7.20       14.67      3.62 o 
   2  -5   7       18.74       23.46      3.91 o 
   3  -5   7        0.13        2.21      3.75 o 
  -4  -4   7        0.44        2.06      4.52 o 
  -3  -4   7        0.00        3.22      2.58 o 
  -2  -4   7        7.79        4.17      1.97 o 
  -1  -4   7       95.53       89.39      2.98 o 
   0  -4   7        1.40        1.77      2.42 o 
   1  -4   7       15.61       16.11      2.93 o 
   2  -4   7       77.95       78.66      4.81 o 
   3  -4   7        6.78       15.13      4.22 o 
  -4  -3   7        8.11        5.93      6.08 o 
  -3  -3   7        0.31        0.40      2.70 o 
  -2  -3   7        8.19        8.20      3.96 o 
  -1  -3   7        5.00        3.68      1.44 o 
   0  -3   7       85.21      112.60      4.22 o 
   1  -3   7        4.68        6.67      2.70 o 
   2  -3   7       25.53       23.95      6.66 o 
   3  -3   7       28.96       32.14     10.50 o 
  -4  -2   7        1.87       -4.27      6.53 o 
  -3  -2   7        1.09       15.06      4.99 o 
  -2  -2   7        4.75        4.67      2.28 o 
  -1  -2   7       17.89       16.91      1.75 o 
   0  -2   7        3.70        3.77      1.16 o 
   1  -2   7        9.71        9.77      3.38 o 
   2  -2   7        0.25        4.81      7.68 o 
   3  -2   7       35.41       24.36      4.05 o 
  -4  -1   7        5.06        0.26      3.34 o 
  -3  -1   7        4.97       13.92      7.46 o 
  -2  -1   7        1.46        2.91      1.57 o 
  -1  -1   7        0.16       -1.28      1.28 o 
   0  -1   7        9.66       13.78      2.99 o 
   1  -1   7        1.33        1.66      1.80 o 
   2  -1   7       20.42       14.48      3.38 o 
   3  -1   7        1.19       -3.37      6.13 o 
  -4   0   7        0.08        3.24      4.80 o 
  -3   0   7        2.74        0.47      2.73 o 
  -2   0   7        1.56        8.49      2.85 o 
  -1   0   7       18.29       17.56      1.65 o 
   0   0   7       16.88       18.11      2.01 o 
   1   0   7      347.96      320.66      6.18 o 
   2   0   7        0.97        7.61      2.66 o 
   3   0   7        0.49       -6.33      6.33 o 
  -4   1   7        1.62        2.29      4.46 o 
  -3   1   7        0.20        3.30      3.20 o 
  -2   1   7       51.07       48.99      4.30 o 
  -1   1   7       13.55       15.41      2.94 o 
   0   1   7        0.99        1.57      1.69 o 
   1   1   7       59.16       58.41      4.17 o 
   2   1   7       42.62       36.70      7.77 o 
   3   1   7        2.01        9.39      7.18 o 
  -4   2   7        0.23        5.48      5.15 o 
  -3   2   7        0.06       -3.59      3.75 o 
  -2   2   7       19.98       25.28      3.72 o 
  -1   2   7       22.13       25.11      3.50 o 
   0   2   7        3.86        3.85      2.88 o 
   1   2   7        0.16        1.05      3.33 o 
   2   2   7        9.29       20.29      4.15 o 
  -3   3   7       12.00        8.90     11.83 o 
  -2   3   7       11.07       15.26      4.15 o 
  -1   3   7        0.03        0.12      4.67 o 
   0   3   7      100.70      122.80      6.41 o 
   1   3   7        1.83        2.35      2.91 o 
   2   3   7        0.49        1.54      5.02 o 
  -3   4   7       12.19       10.52      4.96 o 
  -2   4   7        8.76        7.42      7.94 o 
  -1   4   7        0.61        2.45      4.85 o 
   0   4   7       48.33       47.08      4.99 o 
   1   4   7        0.01        3.41      4.89 o 
   2   4   7        0.05        0.51      4.47 o 
  -3   5   7        1.30       -3.34      4.68 o 
  -2   5   7        6.82        3.78      8.16 o 
  -1   5   7        1.26       -1.92      4.45 o 
   0   5   7        0.00       -2.67      3.85 o 
   1   5   7        1.08       10.60      8.24 o 
  -2   6   7        4.77        0.72      3.58 o 
  -1   6   7        0.10       10.89      4.63 o 
   0   6   7        2.02        0.56      3.91 o 
  -1 -12   8        5.22        5.58      7.99 o 
   0 -12   8        0.28        5.43      6.20 o 
   1 -12   8        0.52       -4.62      4.77 o 
  -2 -11   8        4.09        0.40      6.63 o 
  -1 -11   8        0.26        8.14      6.08 o 
   0 -11   8        1.14        3.70      3.91 o 
   1 -11   8        5.26        2.11      4.04 o 
   2 -11   8       14.37        6.10      7.51 o 
  -2 -10   8        0.02        3.90      4.71 o 
  -1 -10   8       12.08        2.82      3.17 o 
   0 -10   8       11.63       12.58      3.80 o 
   1 -10   8        3.84        9.85      4.08 o 
   2 -10   8       21.83       28.21      5.36 o 
  -3  -9   8        2.10        1.04      5.54 o 
  -2  -9   8        1.45        2.57      4.22 o 
  -1  -9   8       14.34        7.20      7.04 o 
   0  -9   8        3.72        2.59      3.03 o 
   1  -9   8       15.96       17.48      4.85 o 
   2  -9   8        0.85        7.91     12.76 o 
   3  -9   8        1.42        9.20      5.38 o 
  -3  -8   8        0.39        5.99      6.09 o 
  -2  -8   8        3.57        5.73      6.03 o 
  -1  -8   8        0.26        0.88      2.96 o 
   0  -8   8       79.33       97.24      6.78 o 
   1  -8   8       56.54       66.75     13.44 o 
   2  -8   8        0.93        0.34      6.50 o 
   3  -8   8        0.26       -2.69      8.54 o 
  -3  -7   8        7.26       21.53      5.67 o 
  -2  -7   8        2.53        0.43      2.47 o 
  -1  -7   8       16.37       15.82      2.62 o 
   0  -7   8        2.68        0.78      4.09 o 
   1  -7   8      192.30      200.12      7.53 o 
   2  -7   8        0.06       -2.23      3.69 o 
   3  -7   8        0.03        5.49      4.40 o 
  -3  -6   8        1.47        4.29      4.03 o 
  -2  -6   8       20.83       19.25      3.07 o 
  -1  -6   8        8.81       10.88      2.17 o 
   0  -6   8        3.67        2.77      2.79 o 
   1  -6   8       16.58       15.92      3.52 o 
   2  -6   8       29.50       18.93      8.74 o 
   3  -6   8       13.93       20.00      5.16 o 
  -4  -5   8        2.30        5.83     10.05 o 
  -3  -5   8        1.37       -2.31      3.79 o 
  -2  -5   8        1.91        3.10      2.20 o 
  -1  -5   8       81.88       78.64      3.29 o 
   0  -5   8        0.28        0.26      4.67 o 
   1  -5   8       59.24       48.72      3.99 o 
   2  -5   8       38.19       21.43      4.51 o 
   3  -5   8        3.13        4.07      4.29 o 
  -4  -4   8        9.82       13.96      9.34 o 
  -3  -4   8        5.01        5.61      2.90 o 
  -2  -4   8        0.89        4.78      2.15 o 
  -1  -4   8        1.20        1.98      1.67 o 
   0  -4   8      209.40      298.81     21.15 o 
   1  -4   8       50.12       47.04      4.57 o 
   2  -4   8        5.38        7.63      3.52 o 
   3  -4   8        0.02        6.59      4.32 o 
  -4  -3   8        2.51        2.11      6.53 o 
  -3  -3   8       15.45       15.19      2.93 o 
  -2  -3   8        3.31        4.26      2.09 o 
  -1  -3   8       12.81       15.11      2.05 o 
   0  -3   8        0.00        0.54      1.22 o 
   1  -3   8       82.89       84.90      7.48 o 
   2  -3   8        8.48       11.14      3.69 o 
   3  -3   8        0.16        5.70      4.44 o 
  -4  -2   8        1.23        2.36      7.03 o 
  -3  -2   8        0.11        1.81      5.32 o 
  -2  -2   8       24.96       21.72      2.50 o 
  -1  -2   8       10.64       12.11      2.15 o 
   0  -2   8       12.52       15.76      1.67 o 
   1  -2   8        2.76       -0.24      1.55 o 
   2  -2   8       69.30       66.44     10.97 o 
   3  -2   8        0.81       -4.27      7.33 o 
  -4  -1   8        0.00       -3.72      6.83 o 
  -3  -1   8        0.18        0.00      4.32 o 
  -2  -1   8        6.39        3.87      4.04 o 
  -1  -1   8       18.32       19.65      1.97 o 
   0  -1   8       81.44      104.33      3.57 o 
   1  -1   8       58.25       46.09      7.43 o 
   2  -1   8        8.73        6.59      4.00 o 
   3  -1   8        1.75        6.93      6.18 o 
  -4   0   8        0.15        0.95      4.32 o 
  -3   0   8        3.70        0.13      2.99 o 
  -2   0   8        6.30       11.37      3.21 o 
  -1   0   8       21.84       20.34      6.39 o 
   0   0   8       32.34       36.72      3.69 o 
   1   0   8       74.35       61.08      8.80 o 
   2   0   8       19.23       13.96      4.59 o 
   3   0   8        1.99       -3.72      6.38 o 
  -3   1   8        0.45        6.88      3.85 o 
  -2   1   8       13.31        7.83      3.44 o 
  -1   1   8        0.02        3.51      3.01 o 
   0   1   8      110.28      109.56      5.51 o 
   1   1   8        1.62        2.06      3.99 o 
   2   1   8        5.89        2.64      3.45 o 
  -3   2   8        0.07       -0.52      3.92 o 
  -2   2   8        0.37        2.65      6.18 o 
  -1   2   8        2.89        7.30      3.27 o 
   0   2   8       45.55       49.81      5.11 o 
   1   2   8       35.27       29.82      3.40 o 
   2   2   8        0.04        2.10      3.98 o 
  -3   3   8        0.98       -4.69      4.69 o 
  -2   3   8       29.43       23.03      4.63 o 
  -1   3   8        0.25        4.14      4.12 o 
   0   3   8        3.33        0.32      3.29 o 
   1   3   8        0.00        5.38      4.70 o 
   2   3   8        0.22        1.15      5.95 o 
  -3   4   8        1.09        0.09      4.07 o 
  -2   4   8        5.37        6.67      5.25 o 
  -1   4   8       38.08       31.77     13.06 o 
   0   4   8        0.00        2.95      5.10 o 
   1   4   8        0.91       -3.32      6.53 o 
  -2   5   8        0.10        7.03      7.58 o 
  -1   5   8        1.82        1.21      5.78 o 
   0   5   8        1.11       -0.57      3.92 o 
   0 -12   9        1.12        3.35      4.59 o 
   1 -12   9        0.50       -0.22      4.73 o 
  -1 -11   9        6.81        2.41      5.73 o 
   0 -11   9        7.49        8.51     13.39 o 
   1 -11   9       17.57       16.74      8.21 o 
  -2 -10   9        3.13       11.25      7.13 o 
  -1 -10   9        4.22        7.47      4.92 o 
   0 -10   9        4.77        5.16      3.82 o 
   1 -10   9       22.55       30.56      6.30 o 
   2 -10   9        9.41        7.16      5.41 o 
  -2  -9   9        0.02       -0.43      3.98 o 
  -1  -9   9        3.45        3.08      3.52 o 
   0  -9   9        1.31        6.28      8.54 o 
   1  -9   9       10.01       10.71     11.00 o 
   2  -9   9        3.50       21.71      5.17 o 
  -3  -8   9        0.88        1.96      4.97 o 
  -2  -8   9       15.58       21.23      3.64 o 
  -1  -8   9        5.63        8.15      4.63 o 
   0  -8   9       22.13       31.11      7.51 o 
   1  -8   9        3.54        7.57      3.95 o 
   2  -8   9        2.30        8.76      6.18 o 
  -3  -7   9        1.17       -0.73      4.02 o 
  -2  -7   9        0.01        2.50      2.42 o 
  -1  -7   9        0.31       -1.93      2.40 o 
   0  -7   9      121.53      163.50      8.84 o 
   1  -7   9        2.34        0.55      5.05 o 
   2  -7   9       12.58       16.69      4.33 o 
   3  -7   9        2.52        5.15      5.21 o 
  -3  -6   9        0.88       -1.37      4.09 o 
  -2  -6   9        6.23        3.92      4.39 o 
  -1  -6   9        4.50        7.36      3.07 o 
   0  -6   9        7.08        6.46      3.84 o 
   1  -6   9       30.56       22.70      4.30 o 
   2  -6   9        2.29        1.25      8.74 o 
   3  -6   9        4.13       -0.47      4.20 o 
  -3  -5   9        0.89        4.17      3.25 o 
  -2  -5   9       21.07       14.77      4.34 o 
  -1  -5   9        0.25        1.68      1.97 o 
   0  -5   9        4.30        6.79      3.48 o 
   1  -5   9       56.74       56.25      7.56 o 
   2  -5   9        4.71        1.62      3.34 o 
   3  -5   9        0.00        2.81      4.55 o 
  -3  -4   9        1.51        1.92      3.01 o 
  -2  -4   9        0.22       -1.93      2.10 o 
  -1  -4   9       18.66       14.88      2.28 o 
   0  -4   9        8.92       10.67      3.15 o 
   1  -4   9        7.96        3.68      3.24 o 
   2  -4   9       51.98       52.27      5.81 o 
   3  -4   9        0.22        0.76      6.50 o 
  -3  -3   9        1.07        2.41      3.71 o 
  -2  -3   9        0.02        0.07      1.91 o 
  -1  -3   9        0.45        0.33      1.60 o 
   0  -3   9        2.10        4.21      2.25 o 
   1  -3   9        1.28        2.67      4.09 o 
   2  -3   9       37.66       46.69      5.75 o 
   3  -3   9        0.69       -3.72      6.78 o 
  -3  -2   9        0.54        5.31      3.69 o 
  -2  -2   9        0.01       -0.42      1.83 o 
  -1  -2   9        9.35        6.16      5.20 o 
   0  -2   9        0.75        1.09      2.46 o 
   1  -2   9       14.48       15.91      3.75 o 
   2  -2   9        0.93        0.66      4.09 o 
  -3  -1   9        0.13        6.17      4.30 o 
  -2  -1   9        5.54        2.83      3.04 o 
  -1  -1   9        1.60       -0.39      1.73 o 
   0  -1   9      218.61      239.23     16.84 o 
   1  -1   9        1.26        2.37      2.45 o 
   2  -1   9        0.49        2.01      4.32 o 
  -3   0   9        7.13        3.05      4.04 o 
  -2   0   9        2.12        3.32      3.35 o 
  -1   0   9        1.36        1.62      2.81 o 
   0   0   9       16.97       16.40      2.62 o 
   1   0   9       51.05       48.98      5.47 o 
   2   0   9        2.74        9.59      5.05 o 
  -3   1   9        1.00        1.33      4.14 o 
  -2   1   9        3.46       11.09      4.07 o 
  -1   1   9        1.14        1.78      2.78 o 
   0   1   9        1.06        1.62      2.41 o 
   1   1   9        7.83        0.22      2.44 o 
  -3   2   9        2.90        4.02      4.77 o 
  -2   2   9        0.29       10.17      9.89 o 
  -1   2   9       36.49       29.11      4.61 o 
   0   2   9        1.62        1.36      3.37 o 
   1   2   9        0.85        1.87      4.67 o 
  -2   3   9        0.38       -2.43      3.99 o 
  -1   3   9       15.78       12.16      9.09 o 
   0   3   9        0.00        6.07      4.51 o 
   1   3   9        0.31        7.89      7.03 o 
  -2   4   9        0.06        2.18      4.70 o 
  -1   4   9        0.16       -4.79      4.79 o 
   0   4   9        0.16       -5.01      5.01 o 
   0 -12  10        2.50        3.62      4.68 o 
  -1 -11  10        1.72       -7.03      7.53 o 
   0 -11  10        1.15        7.69      4.61 o 
   1 -11  10        9.88        3.62      5.19 o 
  -2 -10  10        5.49       17.93      8.69 o 
  -1 -10  10        1.00       -2.92      3.75 o 
   0 -10  10        6.63        8.37      4.31 o 
   1 -10  10        1.24        3.82      6.48 o 
   2 -10  10        1.84        1.07      8.26 o 
  -2  -9  10        1.26        3.16      6.58 o 
  -1  -9  10       23.06       22.80      4.20 o 
   0  -9  10       22.18       30.50      4.65 o 
   1  -9  10        0.86        3.28      3.87 o 
   2  -9  10        0.85       -3.38      4.66 o 
  -3  -8  10        0.34        4.38      5.75 o 
  -2  -8  10        3.25       -1.11      3.33 o 
  -1  -8  10        0.00       -0.80      3.59 o 
   0  -8  10       59.49       76.74     13.66 o 
   1  -8  10        1.64        6.86      4.25 o 
   2  -8  10        0.55       -1.39      4.08 o 
  -3  -7  10        2.55        2.52      4.65 o 
  -2  -7  10        0.62        1.64      2.69 o 
  -1  -7  10        0.42        9.28      3.94 o 
   0  -7  10        9.92       12.98      4.18 o 
   1  -7  10       14.49       22.78      9.02 o 
   2  -7  10       12.35        3.12      4.03 o 
  -3  -6  10        0.60       -2.53      4.57 o 
  -2  -6  10        7.17        8.03      2.94 o 
  -1  -6  10        0.75        2.29      2.84 o 
   0  -6  10       28.98       37.44      5.30 o 
   1  -6  10       27.16       32.94      4.86 o 
   2  -6  10        7.05       18.53      6.23 o 
  -3  -5  10        0.01        3.41      3.21 o 
  -2  -5  10        1.06        3.30      2.60 o 
  -1  -5  10       48.56       53.19      4.23 o 
   0  -5  10       38.43       47.95      4.76 o 
   1  -5  10        6.12        5.38      3.51 o 
   2  -5  10        0.09       -0.67      3.70 o 
  -3  -4  10        2.31        1.11      3.79 o 
  -2  -4  10        2.11        3.87      2.40 o 
  -1  -4  10        0.18       -1.02      1.93 o 
   0  -4  10       29.22       35.59      4.32 o 
   1  -4  10       16.69       16.86      3.91 o 
   2  -4  10        0.11        5.23      4.64 o 
  -3  -3  10        0.87        5.63      4.40 o 
  -2  -3  10        3.70        2.36      2.35 o 
  -1  -3  10        0.48        2.28      1.77 o 
   0  -3  10        0.59        0.68      1.80 o 
   1  -3  10       67.34       68.47      5.64 o 
   2  -3  10        1.13        5.98      4.57 o 
  -3  -2  10        3.30        3.05      4.53 o 
  -2  -2  10        1.45        0.72      4.19 o 
  -1  -2  10       25.30       14.54      5.96 o 
   0  -2  10       14.86       17.46      2.93 o 
   1  -2  10        2.16        6.93      5.58 o 
   2  -2  10        2.56        3.34      4.58 o 
  -3  -1  10        0.09        0.52      3.83 o 
  -2  -1  10       10.23        6.99      6.30 o 
  -1  -1  10        8.53       10.32      3.43 o 
   0  -1  10       50.44       44.12      3.26 o 
   1  -1  10       13.60       11.80      4.64 o 
   2  -1  10        1.79        6.67      7.18 o 
  -3   0  10        2.38       -4.33      4.67 o 
  -2   0  10        0.11        1.04      3.22 o 
  -1   0  10       41.18       35.23      4.75 o 
   0   0  10        1.66        3.83      2.67 o 
   1   0  10        4.76        8.51      5.95 o 
  -3   1  10        0.51       -0.39      4.05 o 
  -2   1  10        0.71        2.35      3.84 o 
  -1   1  10       17.68       13.90     11.50 o 
   0   1  10       21.97       23.53      4.64 o 
   1   1  10        0.02        2.34      3.98 o 
  -2   2  10        0.03        4.70      4.26 o 
  -1   2  10        2.59       -0.82      3.71 o 
   0   2  10        0.05        2.05      9.57 o 
  -1   3  10        0.05        6.36     10.60 o 
   0   3  10        0.24        1.25      4.39 o 
  -1 -11  11        1.54        8.84      8.34 o 
   0 -11  11        5.36       12.62      5.15 o 
  -1 -10  11        1.14        1.16      4.09 o 
   0 -10  11        3.54       -0.28      3.69 o 
   1 -10  11        0.93       -0.93      5.78 o 
  -2  -9  11        1.74       10.20      7.94 o 
  -1  -9  11        5.55        4.92      4.26 o 
   0  -9  11        1.79        0.92      5.53 o 
   1  -9  11        0.41       -0.93      4.42 o 
  -2  -8  11        0.36        2.36      4.24 o 
  -1  -8  11       31.04       23.93      4.95 o 
   0  -8  11        0.33        1.92      3.87 o 
   1  -8  11        3.84        3.42      4.21 o 
   2  -8  11        6.91        3.03      4.70 o 
  -2  -7  11        1.56        5.82      4.08 o 
  -1  -7  11        2.82       -1.20      3.60 o 
   0  -7  11       21.08       24.11      4.57 o 
   1  -7  11        2.65        4.59      4.29 o 
   2  -7  11        2.17        3.82      4.54 o 
  -3  -6  11        3.71        9.49      9.24 o 
  -2  -6  11        0.21       -2.21      5.53 o 
   0  -6  11       17.27       18.24      5.02 o 
   1  -6  11        0.56       -1.03      4.72 o 
   2  -6  11        0.08        3.80      4.38 o 
  -3  -5  11        0.00        2.72      4.52 o 
  -2  -5  11        2.39       -1.35      2.91 o 
  -1  -5  11        4.94        4.94      3.33 o 
   0  -5  11        0.31        2.51      3.81 o 
   1  -5  11       41.65       37.99      5.31 o 
   2  -5  11        0.36        3.79      4.66 o 
  -3  -4  11        0.26       -1.82      4.87 o 
  -2  -4  11        0.08       -2.57      2.57 o 
  -1  -4  11        0.00        3.37      2.42 o 
   0  -4  11        1.38        3.41      3.45 o 
   1  -4  11       18.08       12.76      4.19 o 
   2  -4  11        0.62       -1.12      4.30 o 
  -3  -3  11        0.04        2.14      4.58 o 
  -2  -3  11        4.00        2.95      3.73 o 
  -1  -3  11        0.35       -0.53      2.57 o 
   0  -3  11        4.92       10.96      4.34 o 
   1  -3  11        0.67       -3.00      4.06 o 
   2  -3  11        5.02        5.87      5.10 o 
  -3  -2  11        1.11        5.13      4.69 o 
  -2  -2  11        0.02       -2.86      3.66 o 
  -1  -2  11       68.87       47.78      5.34 o 
   0  -2  11        0.92        2.76      3.38 o 
   1  -2  11        0.18        0.08      9.37 o 
  -3  -1  11        0.33       -1.92      4.35 o 
  -2  -1  11        0.49        6.08      4.23 o 
  -1  -1  11        0.84        3.79      3.97 o 
   0  -1  11       29.33       27.65      7.86 o 
   1  -1  11        3.15        1.29      4.24 o 
  -2   0  11        0.51       -2.45      5.37 o 
  -1   0  11        0.92        0.07      3.51 o 
   0   0  11        3.24       -3.54      4.92 o 
   1   0  11        6.85        1.61      7.79 o 
  -2   1  11        6.25        0.96      4.40 o 
  -1   1  11        0.59        6.32      5.10 o 
   0   1  11        0.92       11.85      6.48 o 
  -1 -10  12        4.46       -4.69      4.69 o 
   0 -10  12        0.76        2.11      4.65 o 
  -1  -9  12        9.65        8.21      5.02 o 
   0  -9  12        1.82        5.17      4.82 o 
   1  -9  12        0.28       11.50      9.37 o 
  -2  -8  12        0.00       -0.35      4.04 o 
  -1  -8  12        2.73        3.94      4.64 o 
   0  -8  12        4.00        4.41      6.45 o 
   1  -8  12        4.05        3.06      4.85 o 
  -2  -7  12        1.12       -0.25      3.70 o 
  -1  -7  12        7.60        6.28      6.93 o 
   0  -7  12        8.66       10.74      4.92 o 
   1  -7  12        4.71        7.41      5.58 o 
  -2  -6  12        7.93        3.86      4.14 o 
  -1  -6  12       15.80       15.53      4.80 o 
   0  -6  12        3.07        0.72      3.88 o 
   1  -6  12        0.03       -0.95      4.52 o 
  -2  -5  12        0.22        3.92      6.28 o 
  -1  -5  12        3.51        2.04      3.59 o 
   0  -5  12       11.54       15.31      7.06 o 
   1  -5  12        0.09        2.33      4.78 o 
  -2  -4  12        0.03        6.76      4.94 o 
  -1  -4  12        1.70        2.46      4.47 o 
   0  -4  12       25.90       40.04      5.72 o 
   1  -4  12        1.14       -0.52      3.60 o 
  -2  -3  12        4.08        6.74      4.53 o 
  -1  -3  12        1.09        2.71      5.73 o 
   0  -3  12        0.00        4.28      4.08 o 
   1  -3  12        2.02        7.09      7.21 o 
  -2  -2  12        1.68        7.72      4.23 o 
  -1  -2  12       17.15       24.21      7.63 o 
   0  -2  12        5.44       25.06      7.68 o 
   1  -2  12        0.67       -2.22      4.91 o 
  -2  -1  12        9.79       13.97      4.91 o 
  -1  -1  12        0.64        7.13      6.98 o 
   0  -1  12        2.63        5.07      7.48 o 
  -1   0  12        7.68        7.99      7.58 o 
  -1  -8  13        7.40        0.06      4.15 o 
   0  -8  13        0.58       -4.27      4.96 o 
  -1  -7  13        2.55        2.59      4.47 o 
   0  -7  13        0.10        3.13      8.56 o 
  -1  -6  13        0.06        2.19      4.03 o 
   0  -6  13       16.08       28.78      6.13 o 
  -1  -5  13        0.74        3.26      6.98 o 
   0  -5  13        3.75        7.46      8.04 o 
  -1  -4  13        0.86       -0.20      6.53 o 
   0  -4  13        0.41        2.01      7.33 o 
  -1  -3  13        0.44       -5.47      6.83 o 
   0  -3  13        0.05        3.52      7.84 o 
                                                 
